# Supplementary material for: An Injury-like Signature of the Extracellular Glioma Metabolome
Source: Cancers (Basel). 2024 Jul 30;16(15):2705. doi: 10.3390/cancers16152705 (PMC11311774; doi:10.3390/cancers16152705)
Supplement: Supplementary file 1 [file cancers-16-02705-s001.zip]

Archive with 2 entries (2 files):
- rawdata.xlsx
- supplementary figures.pdf
