# Supplementary material for: An Injury-like Signature of the Extracellular Glioma Metabolome
Source: Cancers (Basel). 2024 Jul 30;16(15):2705. doi: 10.3390/cancers16152705 (PMC11311774; doi:10.3390/cancers16152705)
Supplement: Supplementary file 1 [file cancers-16-02705-s001.zip › rawdata.xlsx]

## Sheet: Sheet1
											CLIENT_IDENTIFIER	6	7	8	9	10	11	12	13	14	15	16	17	18	19	20	21	22	23	24	25	26	27	28	29	KR11 c8m1 pre	Kr11 c8m2 pre	KR11 c8m3 pre	KR11 c7m1 pre	KR11 C7m2 pre	KR11 C7m3 pre	KR11 c3m2 pre	KR11 c3m3 pre	KR11 c1m4 pre	KR11 c2m2 pre	KR 11 c2m3 pre	KR11 c2m4 pre	KR 11 C8m1 veh 24hrs	KR11 c8m2 veh 24hrs
											PARENT_SAMPLE_ID	6516011	6516012	6516013	6516014	6516015	6516016	6516017	6516018	6516019	6516020	6516021	6516022	6516023	6516024	6516025	6516026	6516027	6516028	6516029	6516030	6516031	6516032	6516033	6516034	6516035	6516036	6516037	6516038	6516039	6516040	6516041	6516042	6516043	6516044	6516045	6516046	6516047	6516048
											SAMPLE_NAME	MAYO-01209	MAYO-01210	MAYO-01211	MAYO-01212	MAYO-01213	MAYO-01214	MAYO-01215	MAYO-01216	MAYO-01217	MAYO-01218	MAYO-01219	MAYO-01220	MAYO-01221	MAYO-01222	MAYO-01223	MAYO-01224	MAYO-01225	MAYO-01226	MAYO-01227	MAYO-01228	MAYO-01229	MAYO-01230	MAYO-01231	MAYO-01232	MAYO-01233	MAYO-01234	MAYO-01235	MAYO-01236	MAYO-01237	MAYO-01238	MAYO-01239	MAYO-01240	MAYO-01241	MAYO-01242	MAYO-01243	MAYO-01244	MAYO-01245	MAYO-01246
											StudyID	None	None	None	None	None	None	None	None	None	None	None	None	None	None	None	None	None	None	None	None	None	None	None	None	KR11	KR11	KR11	KR11	KR11	KR11	KR11	KR11	KR11	KR11	KR11	KR11	KR11	KR11
											BRAIN_LOCATION
											GENDER	female	female	female	female	female	female	female	female	female	female	female	female	female	female	female	female	female	female	female	female	female	female	female	female	female	female	female	female	female	female	female	female	female	female	female	female	female	female
											GROUP_DESCRIPTION	no tumor vehicle baseline	no tumor vehicle baseline	no tumor vehicle baseline	no tumor tmz baseline	no tumor tmz baseline	no tumor tmz baseline	164 baseline	164 baseline	164 baseline	164 baseline (TMZ)	164 baseline (TMZ)	no tumor, vehicle, 24hrs 3rd dose	no tumor, vehicle, 24hrs 3rd dose	no tumor, vehicle, 24hrs 3rd dose	No tuomr, TMZ, 24hrs, 3rd	No tuomr, TMZ, 24hrs, 3rd	No tumor, TMZ, 24hrs, 3rd	164 vehicle, 24hrs 3rd	164 vehicle, 24hrs 3rd	164 vehicle, 24hrs 3rd	164 tmz,24hrs, 3rd	164 tmz,24hrs, 3rd	164 baseline (TMZ)	164 tmz,24hrs, 3rd	KR 11 no tumor baseline control	KR 11 no tumor baseline control	KR 11 no tumor baseline control	KR11 no tumor TMZ baseline control	KR11 no tumor TMZ baseline control	KR11 no tumor TMZ baseline control	KR 11 GBM 12 vehicle baseline	KR 11 GBM 12 vehicle baseline	KR 11 GBM 12 vehicle baseline	KR 11 GBM 12 TMZ baseline	KR 11 GBM 12 TMZ baseline	KR 11 GBM 12 TMZ baseline	KR 11 no tumor vehicle 24hrs 2nd dose	KR 11 no tumor vehicle 24hrs 2nd dose
											GROUP_NAME3	Veh_None_0	Veh_None_0	Veh_None_0	TMZ_None_0	TMZ_None_0	TMZ_None_0	Veh_X164_0	Veh_X164_0	Veh_X164_0	TMZ_X164_0	TMZ_X164_0	Veh_None_32D4h	Veh_None_32D4h	Veh_None_32D4h	TMZ_None_32D4h	TMZ_None_32D4h	TMZ_None_32D4h	Veh_X164_32D4h	Veh_X164_32D4h	Veh_X164_32D4h	TMZ_X164_32D4h	TMZ_X164_32D4h	TMZ_X164_0	TMZ_X164_32D4h	Veh_None_0	Veh_None_0	Veh_None_0	TMZ_None_0	TMZ_None_0	TMZ_None_0	Veh_X12_0	Veh_X12_0	Veh_X12_0	TMZ_X12_0	TMZ_X12_0	TMZ_X12_0	Veh_None_2D24h	Veh_None_2D24h
											GROUP_NUMBER	1	1	1	2	2	2	3	3	3	4	4	5	5	5	6	6	6	7	7	7	8	8	4	8	9	9	9	10	10	10	11	11	11	12	12	12	13	13
											SAMPLE_NUMBER	1	2	3	4	5	6	7	8	9	10	11	12	13	14	15	16	17	18	19	20	21	22	23	24	25	26	27	28	29	30	31	32	33	34	35	36	37	38
											TIME_POINT	0	0	0	0	0	0	0	0	0	0	0	32D4h	32D4h	32D4h	32D4h	32D4h	32D4h	32D4h	32D4h	32D4h	32D4h	32D4h	0	32D4h	0	0	0	0	0	0	0	0	0	0	0	0	2D24h	2D24h
											TREATMENT	Veh	Veh	Veh	TMZ	TMZ	TMZ	Veh	Veh	Veh	TMZ	TMZ	Veh	Veh	Veh	TMZ	TMZ	TMZ	Veh	Veh	Veh	TMZ	TMZ	TMZ	TMZ	Veh	Veh	Veh	TMZ	TMZ	TMZ	Veh	Veh	Veh	TMZ	TMZ	TMZ	Veh	Veh
											TUBE_ID	6	7	8	9	10	11	12	13	14	15	16	17	18	19	20	21	22	23	24	25	26	27	28	29	KR11 c8m1 pre	Kr11 c8m2 pre	KR11 c8m3 pre	KR11 c7m1 pre	KR11 C7m2 pre	KR11 C7m3 pre	KR11 c3m2 pre	KR11 c3m3 pre	KR11 c1m4 pre	KR11 c2m2 pre	KR 11 c2m3 pre	KR11 c2m4 pre	KR 11 C8m1 veh 24hrs	KR11 c8m2 veh 24hrs
											VOLUME_EXTRACTED_UL	50	50	50	50	50	50	50	50	50	50	50	50	50	50	50	50	50	50	50	50	50	40	50	50	50	50	50	50	50	50	50	50	50	50	50	50	50	50
											XENOGRAFT_LINE	None	None	None	None	None	None	X164	X164	X164	X164	X164	None	None	None	None	None	None	X164	X164	X164	X164	X164	X164	X164	None	None	None	None	None	None	X12	X12	X12	X12	X12	X12	None	None
PATHWAY_SORTORDER	BIOCHEMICAL	SUPER_PATHWAY	SUB_PATHWAY	PLATFORM	CHEMICAL_ID	RI	MASS	CAS	PUBCHEM	KEGG	Group HMDB	Veh_None_0_None	Veh_None_0_None	Veh_None_0_None	TMZ_None_0_None	TMZ_None_0_None	TMZ_None_0_None	Veh_X164_0	Veh_X164_0	Veh_X164_0	TMZ_X164_0	TMZ_X164_0	Veh_None_32D4h	Veh_None_32D4h	Veh_None_32D4h	TMZ_None_32D4h	TMZ_None_32D4h	TMZ_None_32D4h	Veh_X164_32D4h	Veh_X164_32D4h	Veh_X164_32D4h	TMZ_X164_32D4h	TMZ_X164_32D4h	TMZ_X164_0	TMZ_X164_32D4h	Veh_None_0_KR11	Veh_None_0_KR11	Veh_None_0_KR11	TMZ_None_0_KR11	TMZ_None_0_KR11	TMZ_None_0_KR11	Veh_X12_0	Veh_X12_0	Veh_X12_0	TMZ_X12_0	TMZ_X12_0	TMZ_X12_0	Veh_None_2D24h	Veh_None_2D24h
1	glycine	Amino Acid	Glycine, Serine and Threonine Metabolism	LC/MS Pos Early	340	1375	76.0393	56-40-6	750	C00037	HMDB00123	2204064	4445455	1614331	3.65784e+06	2.06775e+06	2588784	5.82486e+06	11575736	9205866	13195680	5114371	6188360	5757782	9808572	2293453	4075710	6521325	7236017	22797976	11498350	11511807	9923001	16562409	9200199	4358473	2756253	8429778	5113982	3456172	3931868	2366860	4594075	3824491	2989289	5087943	4817878	8434857	6177991
2	N-acetylglycine	Amino Acid	Glycine, Serine and Threonine Metabolism	LC/MS Pos Early	100001006	826	118.05	543-24-8	10972		HMDB00532	490271	381951	327158	203553	506109	288304	397425	628553	560794	373642	515709	552752	434005	603406		340844	607627	365528	1011120	937257	335798	451026	875819		558018	498826	597650	672756	489992	620200	303941	497105	315972	185622	141145	567429	1054496	414577
5	dimethylglycine	Amino Acid	Glycine, Serine and Threonine Metabolism	LC/MS Pos Early	806	1104	104.071	1118-68-9	673	C01026	HMDB00092	454960	446509	194640	1224995	565559	369920	1.68881e+06	2210141	1632933	2254493	1091404	1216129	1029425	1496732	501919	925189	1760621	1777348	3833648	1555238	3075276	987289	4357375	1641471	786640	863271	2656502	1358505	570339	863529	853648	1248086	1228030	495412	1168039	2044678	2223788	1298381
6	betaine	Amino Acid	Glycine, Serine and Threonine Metabolism	LC/MS Pos Early	799	1064	118.086	107-43-7	247	C00719	HMDB00043	9430889	12163492	5782727	5788067	12533446	11017037	24903196	61595976	15092337	41097568	24663504	69331896	38758656	52164436	14627765	33563476	61557540	61135540	100224064	47266056	68052536	20471152	95499424	46548656	26109682	43209544	66920196	41350896	15627507	25134660	14071310	28644998	26583960	14974879	27984514	40008204	50888252	45536812
9	serine	Amino Acid	Glycine, Serine and Threonine Metabolism	LC/MS Pos Early	503	1239	106.05	56-45-1	5951	C00065	HMDB00187	7103098	20978046	3049678	11058537	8836044	6523090	14256260	12149569	7301344	10229658	7.90957e+06	20982196	26491180	34674808	4980734	4612182	23085934	15561631	28067964	17272072	14254330	11284421	18827904	10654676	13504512	16123975	27575306	15289633	18588396	24114496	7.9998e+06	14524584	11740536	11388890	9782990	12912959	23741824	27499812
10	N-acetylserine	Amino Acid	Glycine, Serine and Threonine Metabolism	LC/MS Pos Early	100001851	800	148.06	97-14-3	65249		HMDB02931	545469	1051419	479449	779803	773563	468111	966005	584849	685041	610305	611628	1201444	1339651	1287516	274217	812010	1364785	820107	1218655	788081	360235	1218567	857933	713633	487445	750034	1228464	675511	735292	1454901	714182	1152088	674633	701588	736834	1028932	1109900	1073215
16	threonine	Amino Acid	Glycine, Serine and Threonine Metabolism	LC/MS Pos Early	564	1514	120.066	72-19-5	6288	C00188	HMDB00167	9418563	16080442	4423860	23421808	14912421	8521007	32644282	36805640	25646106	31551644	15317050	40009896	41136688	78564824	9254671	11514779	45535972	42098784	111410416	41407460	54007868	34827260	64699916	35187352	12393553	27415748	42023908	28539680	18726558	40489760	14446418	22891188	18078760	14693580	19587408	27983876	46991440	50295592
17	N-acetylthreonine	Amino Acid	Glycine, Serine and Threonine Metabolism	LC/MS Neg	100001274	821.6	160.061	17093-74-2	152204		HMDB62557		33951	45380	59667	38298	20051	72118	32123	115311	38417		99097	73915	86183		46780	65707	43678	63540	41428		76054	54660	65439		31127	71110	43960	43048	85241		84108	45792	40605	38134	51682	56682	76104
18	allo-threonine	Amino Acid	Glycine, Serine and Threonine Metabolism	LC/MS Polar	100000272	2511.1	118.051	28954-12-3	99289	C05519	HMDB04041				70648	51821		67562				61903	157008	104525	162510			80555			72793		70157				106232				139716	71562	112699	81705	92291			90740	119175
28	alanine	Amino Acid	Alanine and Aspartate Metabolism	LC/MS Pos Early	811	1700	90.055	56-41-7	5950	C00041	HMDB00161	7482824	14395760	8772566	27283028	11914306	8421223	29996206	41172992	38395188	35398076	15783970	41451856	32567334	63081108	12298961	12717989	38524168	32891866	124331960	61123524	51166700	45103104	72028048	43220192	15173547	18183634	51271732	20414388	13548753	35714932	10731469	22233110	17504660	13770330	25480496	23736160	44487584	37771108
30	N-acetylalanine	Amino Acid	Alanine and Aspartate Metabolism	LC/MS Neg	1110	861	130.051	97-69-8	88064	C02847	HMDB00766		35994		85841	131060	49325	107889	53549		112004	137900	183844	115226	163643		59511	106911	75456	180006	79896	91127	192927	102777	74109	26585		159151	52183	76793	176308	89730	134151	58291	51840	135646	136975	127248	122345
35	aspartate	Amino Acid	Alanine and Aspartate Metabolism	LC/MS Pos Early	234	1165	134.045	56-84-8	5960	C00049	HMDB00191	986624	13358693	445551	425921	870805	1416599	2116431	3481720	3.63831e+06	5608513	1419155	1.46132e+06	3855942	4333184	5.45923e+06	2431459	4571442	3240294	2.92473e+06	1.6252e+06	2097320	1724613	1874601	1366906	4433254	3.18711e+06	7174506	2378282	4190180	5741372	1185441	2485190	7780898	2.91296e+06	4525170	1863653	4155196	3656724
36	N-acetylaspartate (NAA)	Amino Acid	Alanine and Aspartate Metabolism	LC/MS Polar	100000787	3143	174.041	997-55-7;997-55-7	65065	C01042	HMDB00812	2681072	6402220	23049180	1295984	5109288	8431237	11000047	2078580	1.74158e+06	2260397	4129965	3606458	4842980	11498508	6084410	2424637	2769896	37288384	1542303	1028762	1202640	1319616	1660377	979811	1723849	21493910	8421752	1814405	3157791	3229221	904643	21250496	119483752	35560928	35104384	3288465	3528832	3150993
39	asparagine	Amino Acid	Alanine and Aspartate Metabolism	LC/MS Pos Early	917	1225	133.061	70-47-3	6267	C00152	HMDB00168	4394128	4491476	3.78778e+06	11768375	5059663	4372149	19889720	37504704	25012298	25240024	16453129	18840182	16455662	36017132	5098123	6612411	25705032	16793380	91151760	30250614	30223132	29718606	48880200	24653528	7443043	8855252	22131680	13189420	9160962	15185389	4645421	9585085	8486632	6567444	11207345	14078502	25410020	26780464
40	N-acetylasparagine	Amino Acid	Alanine and Aspartate Metabolism	LC/MS Pos Early	100001257	785	175.071	4033-40-3	99715		HMDB06028	169526	225500	112806	213907	199057	100629	263581	202467	205568	195076	150198	388573	294427	384984	99539	250299	291103	245291	235569	230317	204130	246759	343365	330115	182643	226458	413258	223550	172199	436666	161557	297046	223303	199539	234219	221777	243674	249311
42	glutamate	Amino Acid	Glutamate Metabolism	LC/MS Pos Early	561	1500	148.06	56-86-0	611	C00025	HMDB00148	2856887	10232833	3406442	1.97821e+06	2909898	3.09984e+06	4244850	16414674	18791912	22005406	11479559	25670192	22618224	19966480	12177448	19316006	27934028	17417636	23377572	9249888	10672450	8872345	9584988	4607264	20269372	10207463	36275176	9132715	7362682	9509433	5.81611e+06	19041032	30844540	12330443	34572928	18023250	35609068	17971158
43	glutamine	Amino Acid	Glutamate Metabolism	LC/MS Pos Early	563	1291	147.076	56-85-9	5961	C00064	HMDB00641	159437440	190418768	71553184	180118912	192189872	105045872	232273376	115169488	46743016	71608080	115654264	436117248	389976704	552878464	55867900	145944128	313542592	340865728	356823168	293451584	155752304	172445968	214496080	162233072	114545696	342928928	372058784	269556384	221920384	432787712	139840848	238741136	271965088	204724384	142759840	235100160	281471392	396660320
44	alpha-ketoglutaramate*	Amino Acid	Glutamate Metabolism	LC/MS Polar	100002397	1916	144.03	18465-19-5	48			465786	520992	363157	609771	555755	383380	764642	361861	301180	384472	346421	2382922	1446215	1342908	409354	704002	1250106	1226090	983973	799234	564109	699710	673254	939034	682559	1125230	1687930	886655	763413	1828123	589001	1007270	801135	649260	395696	690081	942129	1144777
45	N-acetylglutamate	Amino Acid	Glutamate Metabolism	LC/MS Pos Early	100000282	1050	190.071	5817-08-03	70914	C00624	HMDB01138			390585	323720	61703		320291	152547	416609	200199	93276	2554829	221731	183564	177460	253111	135885	463288	305338	221270	217836	195983	253689	143487	234283	115132	394279	112834	174795			217027	541395	261610	437853		199435	139936
46	N-acetylglutamine	Amino Acid	Glutamate Metabolism	LC/MS Pos Early	100001253	845	189.087	2490-97-3	182230	C02716	HMDB06029	1540459	1314559	1062457	1624960	1505605	700654	1964673	854468	1387455	426672	843006	4398562	4380932	4255006	922867	1.97938e+06	4.03528e+06	2918126	1573267	868775	520732	2403207	1384260	1793565	2973072	1949506	4238085	1521289	2676530	3452098	2750299	2921118	1544152	2008548	1736507	2012023	2459811	2713598
52	pyroglutamine*	Amino Acid	Glutamate Metabolism	LC/MS Pos Early	100001540	1900	129.066	2353-44-8	134508			639923	293492	1772239	3390861	374568		2645865	704797	1967787	1782276	1360500	1817207	1708329	1.78864e+06		426785	747702	871598	837411	830969	521689	1.02926e+06	1284973	808498	234482	918742	1038301	912507	859787	1843168	597734	1531624	819833	1221947	760800	894248	743295	1078129
60	S-1-pyrroline-5-carboxylate	Amino Acid	Glutamate Metabolism	LC/MS Pos Early	35	1528	114.055	2906-39-0	1196	C04322	HMDB01301		372352		580930	367777	251421	332086		443833	622494		891931	117931	77078		379621	515138	459383	494759		690020	494336	453480	330098	101949			509510	255558	275544		386252	353157		276470		481537
67	histidine	Amino Acid	Histidine Metabolism	LC/MS Neg	355	755.9	154.062	5934-29-2	6274	C00135	HMDB00177	210535	218603	66323	693262	342129	247722	715149	1188569	737456	735268	506880	1516864	1060995	3141236	231699	489298	1435120	953035	3.50304e+06	1712360	1103229	778273	1636258	724726	486958	601378	1557948	851097	344883	946273	200274	620866	433215	279389	639067	737128	1356769	1336833
69	3-methylhistidine	Amino Acid	Histidine Metabolism	LC/MS Pos Early	100000042	2670	170.092	368-16-1	64969	C01152	HMDB00479				580690				551142	421658	771538		608838	451721	1807891		357239	980391	267179	3.64701e+06	1124620	912815	807593	1204332	506638	27975		1158992	562067		540613		238312	100867			517781	1086416	1077858
70	N-acetylhistidine	Amino Acid	Histidine Metabolism	LC/MS Polar	100001293	2088	196.073	39145-52-3	75619	C02997	HMDB32055				82033			64359	48777	62772	111662		102588	60778	110411		49374	81622	75733	106377	63840	65155		187358		71098	37558	171665					49053					83223	45841
74	trans-urocanate	Amino Acid	Histidine Metabolism	LC/MS Pos Early	537	2285	139.05	104-98-3	736715	C00785	HMDB00301	1399154	26483824	1627545	3659326	2.95537e+06	5891904	3695979	5059753	4181771	2195007	1872802	9294212	19296602	11431484	3.79951e+06	5566344	8730799	2702595	5225184	1792892	7836851	2248845	3488367	3803466	19056508	4286345	29617356	8124306	11651291	3130974	1224370	4025925	1435669	1536872	2961560	2054659	6804154	6197847
76	imidazole propionate	Amino Acid	Histidine Metabolism	LC/MS Pos Early	100003434	2263	141.066	1074-59-5	70630		HMDB02271				167220		110693	181276	325393	363535	552939	301895	418576	370775	243456		501147	164438	235248	354014	245630	540763	197996	372569	281868	370192	232324	684567	276460	228130	228514	125683	250984	147132		169816	196345	285995	249872
79	carnosine	Amino Acid	Histidine Metabolism	LC/MS Pos Early	249	2942	227.114	305-84-0	439224	C00386	HMDB00033	959084	1313407		30500	1041019	629524	312819	278898	39030	127200	1130417	2606632	2954703	3292376	353368	681912	1838179	687959	483791	410019	135105	406901	378286	459190	1150261	1496664	2492367	1393043	2335623	1716225	589729	2270789	3596143	3108234	2.78254e+06	1524916	2027883	1400328
80	homocarnosine	Amino Acid	Histidine Metabolism	LC/MS Pos Early	41	2960	241.13	3650-73-5	10243361	C00884	HMDB00745	479882	509204	216654	401887	354646	327462	460039	202026	115837	160388	570936	1144493	949387	1102213	221598	433449	529454	438410	284427	267215	47394	451350	430821	374417	198145	824753	649139	318436	543638	1268944	374929	1080588	1239845	1339716	990570	546796	310938	874651
86	1-methyl-4-imidazoleacetate	Amino Acid	Histidine Metabolism	LC/MS Pos Early	100001208	2064	141.066	2625-49-2	75810	C05828	HMDB02820	805249	989215	868304	1412324	1053163	638207	906452	394832	379678	328322	664139	1839079	1470540	2.02046e+06	273540	719494	1249232	704770	1.01607e+06	694281	340184	1130785	754226	765989	508645	1214918	1566164	1105094	1281305	2279111	482186	1477994	719749	851801	638256	1427749	731432	1632258
91	4-imidazoleacetate	Amino Acid	Histidine Metabolism	LC/MS Pos Early	100001207	2055	127.05	645-65-8	96215	C02835	HMDB02024		139514			90285		41221		151411	238231	103394	212671	299071	280080	53422		239266	119276	395918	211162	224501	68013	147678		268127	249207	511615	220762				118285				171595	214096	73112
99	lysine	Amino Acid	Lysine Metabolism	LC/MS Pos Early	407	2850	147.113	56-87-1	5962	C00047	HMDB00182	22970836	34606960	12320145	45100808	37010584	24321912	67740576	87599416	66274492	73011264	26557172	106681352	100651736	191079520	24120924	48083384	124284864	77946464	237497680	102970536	117419856	74006984	116032104	61578004	36629416	69169840	134058760	73118584	43776136	94037312	25908196	63829836	53737016	31958452	61846828	87187904	126069504	143591760
108	N6-methyllysine	Amino Acid	Lysine Metabolism	LC/MS Pos Early	100003415	2831	161.129	1188-07-4	164795	C02728	HMDB02038	376030	459308	293013	1455844	856540	254384	1540896	2472384	2439678	2387268	909131	1996999	1397137	2775210	357670	1371674	2119596	2594920	4935839	3.73908e+06	3225713	2702436	3341448	1993190	412609	947060	3458671	1410651	760460	1200562	595346	1050275	1765214	356046	1315700	1905331	2083656	1565548
110	N6,N6,N6-trimethyllysine	Amino Acid	Lysine Metabolism	LC/MS Pos Early	189	2825	189.16	23284-33-5	440120	C03793	HMDB01325	421127	657044	593103	660303	808107	512379	1086938	733050	875617	749362	565051	1426213	1374651	2188861	177319	617563	1557641	966652	2349211	989151	782565	1182146	1376459	575786	356837	988759	2118700	767635	753069	1779590	371635	811915	952619	701242	1123553	1027061	1.0463e+06	1.97442e+06
114	fructosyllysine	Amino Acid	Lysine Metabolism	LC/MS Pos Early	100005373	2784	309.166	21291-40-7	123708			218329	453247	177861	621784	480816	277764	1309114	1.92035e+06	1160468	2148790	331218	1246488	934096	1625220	229450	443631	1254603	1.97031e+06	4013801	3.80162e+06	3.46959e+06	613431	7912615	812443	511424	293367	1475128	713403	334337	978592	127554	356281	694515	136708	229160	638676	955775	861225
124	pipecolate	Amino Acid	Lysine Metabolism	LC/MS Pos Early	1025	2200	130.086	4043-87-2	849	C00408	HMDB00070	507869	818023	450289	2.08109e+06	814261	592009	2172081	3.78383e+06	2731217	4354877	1345334	2676462	1776361	2270088	1091814	1121208	2.03635e+06	2017287	5668295	2631454	5517881	2334575	5598907	2316118	1094967	1186921	3234599	1.92384e+06	1.04432e+06	1362769	765381	1359600	1309059	698232	1316811	1652067	2013503	1573001
131	N,N,N-trimethyl-5-aminovalerate	Amino Acid	Lysine Metabolism	LC/MS Pos Early	100015962	2186	160.133		14274897			1865619	2364398	1414887	3465207	4014953	1.59101e+06	7856104	9891196	8559128	9887708	6198943	10670281	7913232	11233569	2215964	8198398	9422081	12365082	19660396	13559536	11417645	5879689	18650912	9680706	2701175	4940732	8123420	4684656	2.05483e+06	4086267	1.67682e+06	4865776	4934620	2829433	5448978	5838503	8754102	5378138
133	phenylalanine	Amino Acid	Phenylalanine Metabolism	LC/MS Pos Early	460	2878	166.086	63-91-2	6140	C00079	HMDB00159	22401584	32147552	4411913	32988090	31443952	17305920	38680984	89162696	44412264	52456612	29876836	108411576	92384848	186475488	27326888	27152008	126025576	79010864	300084768	98321296	111942952	69340112	143140768	59496620	39971396	56355176	150342304	71977312	34940560	74405192	29760144	52425208	46247684	25586132	60262256	68964640	124567848	117967264
134	N-acetylphenylalanine	Amino Acid	Phenylalanine Metabolism	LC/MS Neg	100001256	2597	206.082	2018-61-3	74839	C03519	HMDB00512	33481	43009	31674	97215	28925	19855	90285	91684	92069	109108	29729	123969	63300	111391	28595	79429	74876	131663	149998	75584	126057	45187	190155	52643	44409	61959	116663	68534	34135	67337	32832	57422	49979	25402	55225	64384	89371	71526
144	phenyllactate (PLA)	Amino Acid	Phenylalanine Metabolism	LC/MS Neg	100000774	2208	165.056	828-01-3	3848	C05607	HMDB00779	53469	87083		77332	116638		90404	67632	124633	51336		129030	136184	134217	44564	72303	167333	86191	146179	50345	84499	84184	47424	79796	103337	86518	93584	92445	21159	94730	20202	52986					84735	77559
155	tyrosine	Amino Acid	Tyrosine Metabolism	LC/MS Pos Early	815	2430	182.081	60-18-4	6057	C00082	HMDB00158	4328251	6.89585e+06	915135	8586234	5233443	2806908	11019695	18627498	9872886	11448949	4993510	21464852	16802832	33620756	5026339	5035167	24583054	14737662	53518748	16848824	23384888	11755883	36090552	12503936	7335027	10575231	25121802	12117697	6888622	16044142	4823705	9595116	8015555	4048034	13506899	12099261	23921352	23545658
171	3-(4-hydroxyphenyl)lactate (HPLA)	Amino Acid	Tyrosine Metabolism	LC/MS Neg	240	1379	181.051	6482-98-0	9378	C03672	HMDB00755	589052	455706	478822	608177	517406	450422	626675	281990	184646	167536	389212	1058754	783414	1595447	109155	361428	841795	647580	491399	274605	230135	366272	489072	362700	270189	710817	786196	458176	515972	1250189	313348	858211	258943	406722	274917	367390	508069	923260
180	phenol sulfate	Amino Acid	Tyrosine Metabolism	LC/MS Neg	100001510	2156	172.991	937-34-8	74426	C02180	HMDB60015	153948	477943	193309	334466	179287	117229	333794	351415	723271	355656	174876	2.00441e+06	999429	1286148	188235	642384	1149606	421731	701242	323030	698945	1012737	692775	340337	685357	628604	1162331	321904	206330	144383	139350	368695	446737	273447	741334	249036	160520	51109
200	homovanillate (HVA)	Amino Acid	Tyrosine Metabolism	LC/MS Neg	117	1649	181.051	306-08-1	1738	C05582	HMDB00118	109948	138292	196329		56561	179976	261260	61027			100676	186392	99844	247282			140170	50586								203568	96474	103707	134389	64938		61415		78017		130597		166244
238	tryptophan	Amino Acid	Tryptophan Metabolism	LC/MS Pos Early	565	2986	205.097	73-22-3	6305	C00078	HMDB00929	2321473	3504514	1429198	5659463	2766119	1462327	5636095	10648276	7814516	6368519	2380819	10694566	9049907	17000488	3322603	3660791	11842409	6.6308e+06	24625428	8435956	8709852	5012859	12880300	4693721	3.61608e+06	4615311	14453389	7.48548e+06	3217051	6637038	2299874	4707133	3773014	2.03835e+06	4972309	5308982	10459446	12521882
290	3-indoxyl sulfate	Amino Acid	Tryptophan Metabolism	LC/MS Neg	100000467	2222.2	212.002	2642-37-7	10258		HMDB00682	55987	160133	92106	136302	30300	22635	96974	99293	351130	38462	145318	740090	544390	243233	167721	92319	316845	64813	90499	168852	201164	205433	92867	47887	145441	66243	387292	131227	66907	94789	48560	110451	109521	73926	178013	68130	76611	68981
297	leucine	Amino Acid	Leucine, Isoleucine and Valine Metabolism	LC/MS Pos Early	397	2864	132.102	61-90-5	6106			25395180	38436536	6993980	55647264	38138092	25356418	70758864	106045336	78455920	97306896	35535572	134090936	107657736	243932672	41471772	33156516	160113920	113579632	371884192	144844624	176371328	82675832	160668000	71265624	50276952	74490608	183808192	97640712	51731532	80897984	31827542	58614960	70317016	36384016	84513664	112789840	172651296	157856048
298	N-acetylleucine	Amino Acid	Leucine, Isoleucine and Valine Metabolism	LC/MS Neg	1082	2400	172.098	1188-21-2	70912	C02710	HMDB11756				43307			60298	57115	69451	76008		62371	41018	51746		49925	36712	76855	65682	66597	108153	36865	96720		40633		73069	36750				28725	51876		85973	68622	47301
304	4-methyl-2-oxopentanoate	Amino Acid	Leucine, Isoleucine and Valine Metabolism	LC/MS Neg	100000551	2170	129.056	816-66-0	70	C00233	HMDB00695	249712	338554		350815	395095	146391	801194	1386026	1051817	855944	378041	956851	833553	1094934	137488	432185	704118	669384	2777519	1007073	1356795	787278	1976641	1114298	422934	481826	832000	408718	320258	842090	282430	389077	336231	285537	901053	461840	698703	530417
315	isovalerylcarnitine (C5)	Amino Acid	Leucine, Isoleucine and Valine Metabolism	LC/MS Pos Early	100001393	3085	246.17	31023-24-2	6426851		HMDB00688							124315	163990				148464	100920	307714		68989	194347	319815	625618	147204	321271	236630	305432	160063			312696					125743	136530	56814	281244	110476		103727
324	beta-hydroxyisovalerate	Amino Acid	Leucine, Isoleucine and Valine Metabolism	LC/MS Polar	1442	1149.8	117.056	625-08-1	69362		HMDB00754	242052	155845	218176	389164	330477	183652	547076	429311	247166	420098	294534	378779	363168	507467	133657	425802	395336	532652	1125875	482766	529517	734702	511853	597974	296410	511222	591104	298229	371148	551634	161397	609611	374574	331455	387098	567911	374166	543737
325	beta-hydroxyisovaleroylcarnitine	Amino Acid	Leucine, Isoleucine and Valine Metabolism	LC/MS Pos Early	100001594	2584	262.165	99159-87-2					278821	166362	445473	159022		381103	227892	604313	641604	193818	500630	680536	584780	258893	282046	356659	659795	541697	450244	592309	494619	434118	340709	573529	620269	499792	307406	463566	491884		487435	378045	441007	521396	195195	612349	192012
327	3-methylglutaconate	Amino Acid	Leucine, Isoleucine and Valine Metabolism	LC/MS Polar	100002458	2700	99.0452	5746-90-7	1551553		HMDB00522	37364	32687		33893	48597		65094					85843	66551	60430				56577	45974	47741		59705	48596	46045		42936	45531	25912	39264	79317		50144				39737		51362
344	isoleucine	Amino Acid	Leucine, Isoleucine and Valine Metabolism	LC/MS Pos Early	376	2800	132.102	73-32-5	6306	C00407	HMDB00172	19094700	32438524	4.15987e+06	40103180	28304460	19457930	47855688	93554784	61522984	78844456	25804760	100396664	75793848	157664144	30881332	23562386	124247800	86323576	295619040	127111840	133315984	70553768	136596592	56868048	33318218	56043224	132367488	75538528	36221832	77755536	23711456	48986184	53421744	25249488	64055872	89501688	130143968	118081392
362	ethylmalonate	Amino Acid	Leucine, Isoleucine and Valine Metabolism	LC/MS Polar	2054	2785	131.035	601-75-2	11756		HMDB00622	213429	254001	233567	246658	227482	174747	307200	309419	238251	394188	301810	656992	440256	416619	86533	368786	428129	339335	609436	430631	433274	474483	570460	413722	329694	354948	392562	350625	318501	591325	179475	233148	365957	305355	217929	249344	373453	370130
363	methylsuccinate	Amino Acid	Leucine, Isoleucine and Valine Metabolism	LC/MS Polar	2051	2800	131.035	498-21-5	10349		HMDB01844	370901	165777	169655	767593	653785	230305	283216	283809	229405	370885	271394	1657582	346148	580318	352950	456841	395125	238080	876405	546569	388616	1076635	795271	691049	487594	415866	1175659	430051	368687	365657	398687	2474617	285139	413951	2.08818e+06	1126552	608709	989439
369	valine	Amino Acid	Leucine, Isoleucine and Valine Metabolism	LC/MS Pos Early	566	2479	118.086	72-18-4	6287	C00183	HMDB00883	15523735	22521200	3351464	50671232	27948688	14158069	49868904	82202480	69594864	85225240	23352128	84508440	55801728	126875624	24432480	33240698	92953296	85061328	268936512	119311280	168327568	60986364	129755008	64335848	29198826	46199712	112293760	60702248	30356980	66141040	21433582	36424384	44311940	19847866	41114648	76147336	97366176	80974760
375	3-methyl-2-oxobutyrate	Amino Acid	Leucine, Isoleucine and Valine Metabolism	LC/MS Polar	100000936	911	115.04	3715-29-5	49	C00141	HMDB00019	428855	552985		1180598	810048	334134	1670199	1681042	1836453	1381989	639017	1181555	1149795	1551360	250319	805725	1885798	1346021	3749919	1955255	2226985	1454266	3006225	1948408	626130	907036	1197307	760512	552778	1820798	432435	787060	574442	512407	428774	859826	1270560	907331
376	alpha-hydroxyisovalerate	Amino Acid	Leucine, Isoleucine and Valine Metabolism	LC/MS Polar	100001300	1052	117.056	600-37-3	99823		HMDB00407	313522	669195	169310	593850	531562	246831	703139	650854	568992	505685	400510	759045	540648	607237	192161	565164	695802	869716	1672568	980267	982901	1041667	1019500	1130617	340649	743750	747552	428721	416001	1042934	415822	550449	474171	402681	391056	403505	688206	539444
378	isobutyrylcarnitine (C4)	Amino Acid	Leucine, Isoleucine and Valine Metabolism	LC/MS Pos Early	100001055	2810	232.154	25518-49-4	168379		HMDB00736	134953	115119	61691	243201	117427	94724	260207	947899	292940	1134100	161238	280087	290096	473327	203268		425117	756911	2381949	520677	1.59374e+06	450392	995307	463576	131064	211783	894867	226522	227700	405375	253892	363213	567318	232831	501299	449934	489044	387187
380	3-hydroxyisobutyrate	Amino Acid	Leucine, Isoleucine and Valine Metabolism	LC/MS Polar	111	1619	103.04	2068-83-9	87	C06001	HMDB00336	524946	665646	308681	1462553	969258	545412	1195257	1343035	1149206	1009590	486255	1.32739e+06	1175176	1640857	274192	1138914	1681846	1.49233e+06	2491546	1987681	2574017	2267304	1892291	2149021	935087	1.63221e+06	2548400	870235	721860	2219439	696791	1046213	988904	505450	606865	1618750	1676017	1538443
386	methionine	Amino Acid	Methionine, Cysteine, SAM and Taurine Metabolism	LC/MS Polar	415	1871.8	148.044	63-68-3	6137	C00073	HMDB00696	151566	270266	61179	976075	283468	164041	1149423	1079350	1705382	1642458	421728	2344734	1675769	2898104	380370	588074	1729841	2007301	4598934	1811648	4437080	2.00909e+06	3474149	1536218	705818	629578	5443782	1032287	711228	2.05462e+06	555481	1031986	863649	402218	591583	1131031	1473042	1388263
387	N-acetylmethionine	Amino Acid	Methionine, Cysteine, SAM and Taurine Metabolism	LC/MS Neg	1083	1787	190.054	65-82-7	448580	C02712	HMDB11745				43466				16737	36601	33208		81172	32132	46326		35061	33444	61241	82043	31584	45971	49835	63110	18449			48749		21051	51425		51586	39601		29618	38200		32161
389	N-formylmethionine	Amino Acid	Methionine, Cysteine, SAM and Taurine Metabolism	LC/MS Polar	194	1188	176.039	4289-98-9	439750	C03145	HMDB01015		127320	93730	154734	229183		291301	87451	69257	115705	111090	348403	209707	319792		233378	178942	400528	305819	203777	142372	296357	319608	226734		182811	455222	150918	295541	756551	119998	464076	304041	293291	121527	221086	153457	224365
391	methionine sulfone	Amino Acid	Methionine, Cysteine, SAM and Taurine Metabolism	LC/MS Pos Early	100004635	1250	182.048	820-10-0	69961										37120	34919	53028		70850		60575		32214	50732	83779	110732	74643	87077	83338	116600	64897			92041					25977			39927			33891
392	methionine sulfoxide	Amino Acid	Methionine, Cysteine, SAM and Taurine Metabolism	LC/MS Pos Early	100000039	1272	166.053	3226-65-1	158980	C02989	HMDB02005	4428397	4225261	604615	5550856	3336973	3473339	8465692	10392192	8459450	12513135	3.60459e+06	12980301	15706842	17972768	4000951	3820645	13532543	8.3548e+06	12398456	13942080	11291547	5870138	10124544	7206602	9163603	10619559	13417220	11050661	3426605	5247299	4.0383e+06	6456199	4313308	2272485	7.64388e+06	5398450	16295243	12948054
393	N-acetylmethionine sulfoxide	Amino Acid	Methionine, Cysteine, SAM and Taurine Metabolism	LC/MS Pos Early	100005463	880	208.064	108646-71-5	193368			127506	87342	64032	190435	129946	91700	208728	121412	136030	137955	119782	251120	306936	311833	85031	158536	328128	124668	177707	174580	61283	120268	70710	83739	188350	319839	237820	178956	87771	103266		203325	133438	91789	366066	194666	312063	375368
414	cystine	Amino Acid	Methionine, Cysteine, SAM and Taurine Metabolism	LC/MS Pos Early	279	2000	241.031	56-89-3	67678	C00491	HMDB00192	43354		44300	59396				570287	312342	324299	175071	289711		531412		503937	222828	136831	1448698	678626	573207	152602	575831	599507			133012	366501				204771	108098	59680		337840		196950
423	taurine	Amino Acid	Methionine, Cysteine, SAM and Taurine Metabolism	LC/MS Pos Early	512	660	126.022	107-35-7	1123	C00245	HMDB00251	8117114	9870316	12499027	17493640	11961696	10195454	24867686	26019888	20397214	35592116	22153786	33380048	33943640	41771216	19833446	23569756	41075416	28500328	48732044	28700240	26759546	19627072	35493240	19844768	20013666	40782724	52496512	24205388	15498682	22241344	12190424	51493072	53653180	38076808	55389272	41344952	50237464	33139594
425	N-acetyltaurine	Amino Acid	Methionine, Cysteine, SAM and Taurine Metabolism	LC/MS Neg	100005466	800	166.018		159864			166662	196761	181993	217144	250383	208372	392395	247907	207088	253366	279023	452015	281787	342743	28012	166394	341553	265765	332830	337885	272827	540453	350684	256250	127054	247883	366719	178283	215933	445844	146678	368235	209318	232709	177121	261842	222212	310385
431	arginine	Amino Acid	Urea cycle; Arginine and Proline Metabolism	LC/MS Pos Early	231	2825	175.119	1119-34-2	232	C00062	HMDB00517	36250428	49405932	13101820	42196144	42778316	38130020	69912088	120418792	62349024	68071608	32600352	84379152	110893952	119122504	23484452	38947556	98036336	92894464	210029760	120696560	116092000	71431504	115148520	48666500	70625808	73524128	158254624	91388112	87746776	130663576	28320968	67421192	73884400	42866608	60065296	66189396	69416472	111714552
433	urea	Amino Acid	Urea cycle; Arginine and Proline Metabolism	LC/MS Pos Early	533	700	121.072	57-13-6	1176	C00086	HMDB00294	20366468	21246896	19608956	37728772	25420296	17493792	39874224	30250556	21756398	33178526	21059880	44676880	28800288	44502832	10160592	20583860	28272724	39829084	69280496	39479136	48707128	40579944	66816060	41532636	14763781	23358178	52174636	31678244	24737664	60296816	20979442	32725306	31312460	22847496	20406280	27859204	28228260	27078160
435	ornithine	Amino Acid	Urea cycle; Arginine and Proline Metabolism	LC/MS Pos Early	444	2800	133.097	3184-13-2	6262	C00077	HMDB03374	5632798	21868348	5805301	17095212	6963528	5610928	22216972	22708016	31744950	30150798	6759624	26849860	23033238	53847136	9692204	11127786	33888284	23781348	64752048	26516376	48264680	16946060	50143744	18119048	9480137	12330590	34259912	17733694	10926185	12838291	9092905	12800973	11614474	6650138	15889009	17039468	40268560	35327824
439	2-oxoarginine*	Amino Acid	Urea cycle; Arginine and Proline Metabolism	LC/MS Pos Early	100002784	1760	174.087	3715-10-04	558	C03771	HMDB04225	109995	68634	127141	370444	120507	63603	289888	190943	246535	255387	81984	480775	302640	388306	74796	145387	259874	301295	428464	218109	234376	164938	309886	169012	188028	135893	487226	265054	177383	371005	139324	296931	173802	98617	173812	223896	617276	228271
440	citrulline	Amino Acid	Urea cycle; Arginine and Proline Metabolism	LC/MS Pos Early	391	1520	176.103	372-75-8	9750	C00327	HMDB00904	6096282	8994719	2299162	12853293	8367143	5656365	24575882	42521960	32619528	38897668	16366609	25131056	14715696	23079308	8434133	16282424	16154737	31010732	80712888	44495064	42522656	35629872	69135352	26504752	12305209	16644072	27046328	17865740	8018082	29176092	8918576	10037309	13216265	3281322	9351766	21190648	25482504	16422475
443	proline	Amino Acid	Urea cycle; Arginine and Proline Metabolism	LC/MS Pos Early	480	1603	116.071	147-85-3	145742	C00148	HMDB00162	10804201	20088556	1787156	11979490	15714192	13877282	55847200	83316024	50740728	65877856	42979292	69961456	59573168	87548432	22393582	3.4781e+06	68131648	63420468	232230544	56790020	110641160	52231696	118794800	72670528	34951728	37514652	91155464	50333480	33012832	26772700	17781008	40041260	31285482	20243168	41481336	52853612	79334944	78757584
446	dimethylarginine (ADMA + SDMA)	Amino Acid	Urea cycle; Arginine and Proline Metabolism	LC/MS Pos Early	100001810	2850	203.15	102783-24-4	123831	C03626	HMDB01539		433063		543609			1898630	2755434	2662595	2314703	1426929	1388606	1560583	1856709		428366	1571500	1471620	6.68974e+06	3242491	2421388	2500556	4610198	1520952	533031	818463	2132699	778498	485174	1047862		496824	473937		328107	979150	1753210	1.95081e+06
447	N-acetylarginine	Amino Acid	Urea cycle; Arginine and Proline Metabolism	LC/MS Pos Early	100001266	2245	217.13	155-84-0	67427	C02562	HMDB04620	42631	67421	279526	290656	51293		240678	42398	204520	191375	52869	583852	244852	284589	73778	129263	153960	214066	135191	73192	135355	132214	152648	149473	30792	49809	286914	66491	117942	245318	41496	188241	135741	212227	135483	165681	158667	122574
455	N-delta-acetylornithine	Amino Acid	Urea cycle; Arginine and Proline Metabolism	LC/MS Neg	100004523	858	173.093		9920500						36034	20257		22116	65433	43038	50704	26570	71839	23533	71338	17735	44860	53145	56387	158312	92792	124245	80226	180231	84973		43670	107625	56353	29083	51452	41019	61410	40365	23614	63177	62928	51706	34725
460	hydroxyproline	Amino Acid	Urea cycle; Arginine and Proline Metabolism	LC/MS Pos Early	1001	1064	132.065	51-35-4	5810	C01157	HMDB00725	2470224	2558237	2114713	5652895	4496811	2848552	10257121	10912816	8902382	13133095	7041401	9274581	6946085	12547971	2211377	5279024	7960002	14427265	15825738	7834506	14485215	6876219	16871696	10702213	3092098	5228174	9354542	7296604	3841378	6816542	3.68171e+06	5623046	4631811	3284743	4684939	7812306	8168675	7749170
475	creatine	Amino Acid	Creatine Metabolism	LC/MS Pos Early	1221	1947	132.077	57-00-1	586	C00300	HMDB00064	44556408	53328576	51350532	60065184	25915668	29239782	83724760	82825424	53865648	74198968	79080032	129594928	119256808	129239984	44134024	66062316	108553528	120494320	110646600	78203200	52586612	88561856	115006384	51098176	36030712	107775000	124325072	69333944	57062884	111742088	46256092	175175072	242678352	172753728	210357840	106900880	83149000	79339776
476	creatinine	Amino Acid	Creatine Metabolism	LC/MS Pos Early	275	2055	114.066	60-27-5	588	C00791	HMDB00562	4385811	5748497	4206547	7.38782e+06	7113605	4841987	8405448	6652728	5648606	12947851	5914867	13715477	11904204	11801258	2244002	6896376	10046793	7826583	11535526	8381022	8609289	9264744	12648548	8377960	4163108	6236501	10469371	7171025	5903175	14366350	4.06274e+06	8401227	5601199	4652676	5027258	6380247	6732234	8520729
484	N-acetylputrescine	Amino Acid	Polyamine Metabolism	LC/MS Pos Early	192	2230	131.118	18233-70-0	122356	C02714	HMDB02064	59563	132910	67551	224390	389816	128836	703368	680119	551420	586817	786471	8971883	340403	381474	128075	270307	350886	567168	1167336	521441	683141	739795	580076	404890	114132	266572	455432	200405	71149	197029	131743	180245	80039	60956	130556	232805	473379	344954
491	spermidine	Amino Acid	Polyamine Metabolism	LC/MS Pos Early	50	3355	146.165	124-20-9	1102	C00315	HMDB01257	458975	440197	581533	195371	297656	377709	2786769	2215719	3798397	3411432	2905122	1267806	3094253	1056542	561054	546344	2934194	935913	2776584	736035	894850	862769	1317982	691604	906846	1614117	3236212	750008	797621	518507	357798	2719989	1471499	2503700	4570994	2261956	2524209	2401368
501	5-methylthioadenosine (MTA)	Amino Acid	Polyamine Metabolism	LC/MS Pos Early	212	2752	298.097	2457-80-9	439176	C00170	HMDB01173							35424	805307	282938	337265	144266			28163				93496	378203	202673	1.04555e+06	339292	1556356	356702									25504
505	4-acetamidobutanoate	Amino Acid	Polyamine Metabolism	LC/MS Pos Early	1113	1350	146.081	3025-96-5	18189	C02946	HMDB03681	234790	258643	263853	347424	713998	204926	357740	417608	404422	479028	438845	840138	554052	419318	301369	448586	215309	410935	534084	493715	126538	350028	278782	487267	338357	303449	231326	375817	257693	379685	354463	473921	355275	180727	336977	196598	208089	363131
508	4-guanidinobutanoate	Amino Acid	Guanidino and Acetamido Metabolism	LC/MS Pos Early	100000096	2320	146.092	463-003;463-00-3	500	C01035	HMDB03464			1.01088e+06	1290603			1368693	451103	1620355	1799652		414649	285980				246030	293229	752621	398864	596534	118467	664764	368840	265910		841975	373059	105388						1774814
518	cysteine-glutathione disulfide	Amino Acid	Glutathione Metabolism	LC/MS Pos Early	100001437	2465	427.095	13081-14-6	4247235		HMDB00656						54583		634830	103413	278699	197681				141440		89157	77985		43985	225232	86136	135266				159051	84316	250540	157728		437393	557107	325337	966298	225499	228266	327021
522	cysteinylglycine disulfide*	Amino Acid	Glutathione Metabolism	LC/MS Pos Early	100002466	2547	298.053	70555-24-7			HMDB00709	131601	115538	84801	271579	124325	77203	360988	412715	160586	768785	185409	288539	491257	1007776	102465	116905	763207	281313	2912122	595700	608778	370210	357399	224644	211906	445527	975180	463689	146097	134806	69893	184271	101688		60564	565665	1079582	707909
524	5-oxoproline	Amino Acid	Glutathione Metabolism	LC/MS Neg	1021	738.5	128.035	98-79-3	7405	C01879	HMDB00267	508095	643515	362755	655184	552393	932506	1.36499e+06	1132176	1069818	1001354	692953	2121846	2258827	1688770	529204	977813	1548289	1175326	2151185	983692	1488938	903423	1552868	1210551	2685886	1099417	4567542	1319449	2123613	1262873	513665	1.43403e+06	843814	686788	890388	890962	1006357	1164372
527	2-hydroxybutyrate/2-hydroxyisobutyrate	Amino Acid	Glutathione Metabolism	LC/MS Polar	100008928	1258	103.04					1460430	873531		1401013	991751		982016	713448	922311	550240	1363713	1403290	1016872	612439	538515	550742	721542	1419935	1582935	1024358	1261437	1332303	1393706	1360958	575129	1433921	1791463	1038098	1178548	1544150	750676	869281	983374	588324	1022989	785355	1457564	978972
576	gamma-glutamylglutamine	Peptide	Gamma-glutamyl Amino Acid	LC/MS Pos Early	1140	1430	276.119	10148-81-9	150914	C05283	HMDB11738	1364911	926875	198679	648225	1958256	724817	975038	3.79605e+06	526671	1890636	1384291	5308052	4680263	7.03403e+06	1195871	3159817	6594143	3705970	6621189	3845373	3.87749e+06	2792011	4759048	3.62993e+06	1710891	3.68815e+06	5862135	2784571	1938562	4443891	2289070	2966553	3531210	2338239	2472198	2929000	7.2453e+06	6227769
578	gamma-glutamylhistidine	Peptide	Gamma-glutamyl Amino Acid	LC/MS Pos Early	1235	2740	285.119	37460-15-4	7017195				39356				34809		80573				42334	65151	102109		40667	93285	37948	112029	67392	70175		80677		42437		195383		47401							46162	94071	64558
581	gamma-glutamyl-alpha-lysine	Peptide	Gamma-glutamyl Amino Acid	LC/MS Pos Early	100010901	2784	276.155		65254										157674		50182		163094	168328	290778		66315	249076	113465	311728	152671	191394	57102	168024	35451	61872	104295	237900	59620		82783		94561	105776			231750	255868	244486
583	gamma-glutamylmethionine	Peptide	Gamma-glutamyl Amino Acid	LC/MS Pos Early	100001313	2640	279.101	17663-87-5	7009567		HMDB29155				61521			26850	181396	68863	142669		181400	83079	190898		92767	138104	84141	505975	143114	424569	101522	368638	143440			141230			93208			24458				127639	95006
585	gamma-glutamylthreonine	Peptide	Gamma-glutamyl Amino Acid	LC/MS Pos Early	100001314	1750	249.108	5652-48-2	76078708		HMDB29159	40550	57790		24159	108432	42501	107066	236258	47415	131781	95232	264296	273600	457956	63658	159040	385735	295837	470560	218321	223637	186768	437843	222495	116610	120729	392039	190879	82353	191650	115810	221963	83340	63318	141226	197056	350895	341880
588	gamma-glutamylvaline	Peptide	Gamma-glutamyl Amino Acid	LC/MS Pos Early	100001126	2700	247.129	2746-34-1	7015683		HMDB11172					36469			231957		106674	39714	235257	104480	170679	33437	78219	227667	137785	349209	242988	286520	71154	300961	137026	134166	105614	371452	171278	80726	93224		51381	81524		88147	147748	236055	169138
590	gamma-glutamylcitrulline*	Peptide	Gamma-glutamyl Amino Acid	LC/MS Pos Early	100020241	1644	305.146												257838	45250	134970		69112		67202		43552	37942	87323	346380	150516	204117		382310	98576			72093	42684		45830						27094	124284	66330
1099	phenylacetylglycine	Peptide	Acetylated Peptides	LC/MS Neg	100001275	2375	192.067	500-98-1	68144	C05598	HMDB00821				40422			36749	39405	33357	44443	25150	190994	65304	98430	52114	30995	39399	35141	60075	62166	40261	73673	82372	17407	88731	35020	135354	44832	14040	11799		57714	36764		98045	24431	28303	31539
1128	1,5-anhydroglucitol (1,5-AG)	Carbohydrate	Glycolysis, Gluconeogenesis, and Pyruvate Metabolism	LC/MS Neg	100000580	802	163.061	154-58-5	64960	C07326	HMDB02712	495377	678414	529719	786044	700799	634050	1135133	994367	550103	1205979	579427	1507407	1063692	1396116	367896	1115670	1313474	1523547	2271385	1819851	1720677	1980353	3484901	2261277	533626	926851	1085513	892366	698899	1299695	488533	545622	709083	455540	352782	552782	1065968	1006940
1131	glucose	Carbohydrate	Glycolysis, Gluconeogenesis, and Pyruvate Metabolism	LC/MS Polar	572	2342	179.056	50-99-7	5793	C00031	HMDB00122	54462884	72370176	31830232	30597818	39810932	49027464	49628816	82202640	63378788	98597352	68707872	84410432	77218272	66322860	17973044	58160916	80533976	83680032	21074464	147732752	113499592	21962926	133975008	27336344	37025616	47067732	35021504	62581416	113692288	163574400	39848980	62437032	104744432	58178280	25255544	45256896	55245864	65422256
1140	dihydroxyacetone phosphate (DHAP)	Carbohydrate	Glycolysis, Gluconeogenesis, and Pyruvate Metabolism	LC/MS Pos Early	309	539	171.005	102783-56-2	668	C00111	HMDB01473	32481	21830	139355	26638		113205	71554	38594	113145		172758		79741	87282	206163		81894	189839					30208	21294	80005	38373	74822	59992	34859		27416	187474	231023	366208	1307589	79456	44783	99768
1147	pyruvate	Carbohydrate	Glycolysis, Gluconeogenesis, and Pyruvate Metabolism	LC/MS Polar	823	1083	87.0088	127-17-3	1060	C00022	HMDB00243	1506089	1466493	218748	1585024	1985812	764485	1545105	1148908	1241780	1733483	636844	3697053	3183061	4023181	648814	1211747	3091460	2254168	3325855	3747496	2836875	3118077	2644098	2617168	1975726	3727797	4008276	1920264	1714468	6245493	1163283	2129134	2052086	1350503	1277953	2189244	5156067	3234778
1148	lactate	Carbohydrate	Glycolysis, Gluconeogenesis, and Pyruvate Metabolism	LC/MS Polar	482	1469	89.0244	79-33-4	612	C00186	HMDB00190	51241640	62517576	25095792	100219544	59132024	40502348	106635184	74157952	55259288	58841156	37185748	157992704	111006336	176771472	44025672	71708888	140028144	118002328	306003072	138090208	83727256	144978880	146874064	143212080	94524296	195663392	216365776	90473920	50655940	118332776	53752812	94176296	83458432	63066164	93956040	109582512	209364832	122471680
1151	glycerate	Carbohydrate	Glycolysis, Gluconeogenesis, and Pyruvate Metabolism	LC/MS Polar	1052	2070.4	105.019	600-19-1	752	C00258	HMDB00139	2345502	2789894	2598116	3079207	2698272	2139192	2350001	1911202	2349103	2524226	2534510	4698594	5056994	3.75285e+06	1.91987e+06	2727629	4517377	2432830	2637837	2853872	2336635	1938480	3.37609e+06	2789986	2351011	3051922	4143561	3015193	3.25891e+06	6856438	2966842	5549879	4929447	3953567	5646682	2505336	3.44043e+06	3.60733e+06
1170	ribitol	Carbohydrate	Pentose Metabolism	LC/MS Polar	100000406	1789.6	151.061	488-81-3	6912	C00474	HMDB00508	854359	1254652	990773	783908	1190433	380530	780427	233599	273512	232512	144725	1215106	1099516	1122927	79611	510608	331097	335070	322074	432379	113469	837384	676534	748639	348682	1453775	452911	428431	963184	2192293	416567	315264	1532004	190932	283622	189436	481650	1393927
1171	ribonate	Carbohydrate	Pentose Metabolism	LC/MS Polar	100001007	2425	165.041	5336-08-03	5460677	C01685	HMDB00867	1196941	1796612	1193281	1168456	1170713	1029062	1470748	462708	1073127	952479	887353	1345981	1388638	1501424	217205	765406	1368406	534703	685032	895510	492943	1433276	710262	1204032	707573	1919443	1158216	815905	1771471	2553278	919091	1858399	1567603	1074406	773308	920182	1492662	1.38445e+06
1185	arabitol/xylitol	Carbohydrate	Pentose Metabolism	LC/MS Polar	100006430	1932.4	151.061					785679	932348	717481	683124	882198	351982	711358	253364	243008	379602	242669	1282272	1452077	1029512	96645	545241	440630	260794	392207	422080	251683	721902	774813	800753	366936	1262038	545031	480459	823094	2145755	456775	531145	1161518	307049	302402	284216	558974	1303534
1191	arabonate/xylonate	Carbohydrate	Pentose Metabolism	LC/MS Polar	100006115	2700	165.041					645450	1022439	558605	716984	665282	723906	619888	652674	558261	1293099	508996	1418313	1882163	1228746	202240	629812	1148532	589108	545782	698639	807394	774459	1263294	899000	513888	1048827	1078305	630702	924503	1.80902e+06	535230	1067799	1667173	733989	607761	624953	813151	1304218
1195	ribulonate/xylulonate/lyxonate*	Carbohydrate	Pentose Metabolism	LC/MS Polar	100019968	2350	165.041					614473	1203409	262611	586562	872551	537930	690687	577702	1.03057e+06	1203108	618563	1244211	1553668	1.04553e+06	185636	610815	1675058	812494	688965	1494521	882426	626376	1181638	575718	487723	809095	1012272	754975	1155800	2307312	569757	1287993	1602757	1.03288e+06	666568	703772	1068679	955215
1204	maltose	Carbohydrate	Glycogen Metabolism	LC/MS Polar	913	3329.4	387.114	6363-53-7	10991489	C00208	HMDB00163	5976462	1293762		67301	209425	493712		585135	516540	2943909	261521	2538765	4786226	608492	1662165	818217	2098047	585283	298522	94169	117499	141799	183782	327085	1217422	638938	2828183	938395	385967	614216		269677	1005930	799922	1400431	181537	343532	510208
1230	sucrose	Carbohydrate	Disaccharides and Oligosaccharides	LC/MS Polar	935	3092	387.114	57-50-1	5988	C00089	HMDB00258	29153	421073	232599	69205	69792	697891	42367	561157	1829836	8662039		1457069	7104418	522246	94994	240543	3109062	127236	339781	178353	174782	1374213	169153	483786	1351555	1117914	3578195	1384176	731364	638854	181573	428997	1589725	224702	730390	176386	504939	3118091
1251	fructose	Carbohydrate	Fructose, Mannose and Galactose Metabolism	LC/MS Polar	878	2065	179.056	57-48-7	5984	C00095	HMDB00660	3003710	4949407	2700185	1.73116e+06	5002791	2706680	2197115	1282503	1465407	3105072	1.53306e+06	2450534	4.18939e+06	3.07288e+06	497602	1.60352e+06	3.61564e+06	2088849	1078571	2.04183e+06	1756415	1615500	1804228	1.60921e+06	1486671	2723735	5363596	2362394	4671608	6.8909e+06	1677529	3.03291e+06	5749307	3633333	1318642	3.4201e+06	3034441	5125201
1256	mannitol/sorbitol	Carbohydrate	Fructose, Mannose and Galactose Metabolism	LC/MS Polar	100001740	2320	181.072		5780	C00794	HMDB00247	789866	1377330	851396	650536	1045322	998278	1080004	610441	1050610	2659802	712758	1577057	2.51697e+06	1618762	185585	576700	1513622	1420069	880274	993580	477894	1114321	989542	955314	1.2004e+06	2661899	6794574	1000709	1586774	4282022	780122	1350050	1556240	1650971	709760	838312	1131752	2349865
1257	mannose	Carbohydrate	Fructose, Mannose and Galactose Metabolism	LC/MS Polar	803	2200	179.056	3458-28-4	18950	C00159	HMDB00169	490666	735175	311814	376934	645367	393983	303064	640487	537004	773494	531259	543878	509136	512016	191105	502727	632606	439581		994738	614757		696772	287407	375469	397503	363309	510355	930105	1145454	299124	430761	979149	515255	289910	443975	732862	631930
1277	galactonate	Carbohydrate	Fructose, Mannose and Galactose Metabolism	LC/MS Polar	100001026	3085	195.051	299-28-5	128869	C00880	HMDB00565		191865		133574		136944	333222	190165	398081	1341662		398766	1270117	504135	182591		1167383	272481	275844	276375	561800	289342	370823	298666	289325	304311	531992	274315	118757	301881		101887	328211		212225	155900	252322	346708
1309	glucuronate	Carbohydrate	Aminosugar Metabolism	LC/MS Polar	100000257	3233.3	193.035	207300-70-7	444791	C00191	HMDB00127	242303	317524	178203	290276	293882	224441	248352	184530	222868	279851	258426	425154	504100	501409	174798	258475	433214	287061	326700	326967	339724	297075	367741	256561	503277	350872	493647	331864	418363	512804	219976	393620	281387	340868	300469	277661	501487	471804
1321	N-acetylneuraminate	Carbohydrate	Aminosugar Metabolism	LC/MS Polar	1162	3072.6	308.099	131-48-6	439197	C00270	HMDB00230	278275	656748	516068	180325	370575	370626	389619	58824		76906	322202	347883	500768	648807		185748	506156	179361	100895	116528		274029	256210	211169	108574	521132	334687	272254	474120	1076375	252092	600221	727844	792125	351812	324642	248926	540000
1333	erythronate*	Carbohydrate	Aminosugar Metabolism	LC/MS Polar	100001320	2186	135.03	88759-55-1	2781043		HMDB00613	21361480	28682192	24697688	21874962	28098738	21595372	24865102	9511648	7.88353e+06	9026460	18280402	31042460	29772380	33527556	3848158	15688743	22851760	13443091	16135701	17044932	7616612	22416548	19808988	20306988	9387438	27160592	23155254	18374348	30303968	66166524	15808073	31489352	27902622	27218464	15413078	18802616	19365244	31801160
1335	N-acetylglucosamine/N-acetylgalactosamine	Carbohydrate	Aminosugar Metabolism	LC/MS Pos Early	100006435	715	222.097					363089	920512	655416	313452	603016	600651	851596	394308	333781	547602	772586	836126	1299522	1248517	113518	313921	1169748	556491	460990	404923	208988	440802	709475	371994	445277	1021742	975847	540458	722589	1319117	435934	789604	972929	973912	750097	660734	623830	1207851
1336	N-glycolylneuraminate	Carbohydrate	Aminosugar Metabolism	LC/MS Pos Early	100001491	636	326.108	1113-83-3	123802	C03410	HMDB00833		170138	467361	96193	130760	216327	216949	410189	104634	296150	286882	76310	243863	706552	87028	314070	619733	374402	558241	103672	201419	164718	507163	281850	88584	189046	643039	121733	59009	87843		302484	146769	111522	519064	331244	387774	376072
1341	citrate	Energy	TCA Cycle	LC/MS Neg	1124	582	191.02	77-92-9	311	C00158	HMDB00094	361318	158102		628437	311648	440544	331551	191111	886602	849709	2382251	552782	532930	173961		459757	231823	311759	426591	1230890	918984	1633223	1134781	2.06549e+06		178925	71045	840823	393514	642781	435766	1058094	211144	447242	577257	286575	266173	426311
1343	aconitate [cis or trans]	Energy	TCA Cycle	LC/MS Neg	100001359	580	173.009					193452	123458	188490	512409	156015	210563	192222	335533	525050	760455	524357	348928	491036	138236	316737	294097	198646	238705	132876	340885	502199	387004	296676	557453	752724	154193	337501	458027	358949	347796	274443	340238	127420	200908	287561	192645	195708	328091
1345	isocitrate	Energy	TCA Cycle	LC/MS Pos Early	1206	773	210.061	20226-99-7	1198	C00311	HMDB00193	38069	59215	62531	161941	25727	39778	153337		61438	81106	87218	55223	48692		69812	48453	29500		32386	50260		46795		101738	71759			57962		80445	67492	59894			50694		38399	43777
1347	alpha-ketoglutarate	Energy	TCA Cycle	LC/MS Polar	93	2700	145.014	305-72-6;328-50-7;22202-68-2	51	C00026	HMDB00208	830644	635347	2.08223e+06	9949825	895613	325767	2478521	967778	9304145	3474823	491515	2231829	1825214	3067769	898320	2225555	1356481	1265510	894302	7.32353e+06	4631649	4254854	4.71393e+06	3.49146e+06	1558660	758306	1707977	737403	1098304	5936799	668670	899714	1159165	940348	913937	557451	1024983	769616
1351	fumarate	Energy	TCA Cycle	LC/MS Polar	330	3084	115.004	100-17-8	444972	C00122	HMDB00134	230617	248466	247213	316607	203920	225133	243249	413407	1.02545e+06	478609	319035	794675	381269	299722	231929	240879	295761	584203	361655	1371623	588584	811246	970598	687811	180223	321486	661897	296171	144164	775619	140769	484471	589352	428150	541175	351474	244159	236017
1353	malate	Energy	TCA Cycle	LC/MS Polar	409	3343.1	133.014	6915-15-7	525	C00149	HMDB00156	1705096	1473233	4583935	7825490	2865059	2952108	6578299	4794999	19501284	14173248	5894823	8713649	5981291	3878417	3334448	4275249	5863100	7558772	3494884	30173344	6.40868e+06	17921356	15669129	13088688	4414335	2.04086e+06	12180997	3859709	3153338	17169320	3175353	7631601	5232427	5593696	9444673	4296556	3561916	6865727
1368	phosphate	Energy	Oxidative Phosphorylation	LC/MS Pos Early	461	576	98.9842	7664-38-2	1061	C00009	HMDB01429	4264697	4750452	6984018	4.50502e+06	4978702	6282274	3312238	4280087	7097960	3626065	7513774	3394984	5465502	3907506	6084672	4847964	3678527	3287343	2489126	2795976	3132407	2717311	2423758	4514735	6199958	5560911	3544510	7532893	5832456	2790828	5474582	5130905	4259818	6609733	6178993	5991154	4460632	5821536
1371	malonate	Lipid	Fatty Acid Synthesis	LC/MS Polar	818	3447	103.004	141-82-2;26522-22-85-0	867	C00383	HMDB00691	1193407	2053812	3.05809e+06	2217537	1985652	1.58164e+06	2269433	1921392	3758152	4686688	1697908	3457139	5102521	3018090	1.76302e+06	3527672	4465545	1825680	2329363	2056354	2749188	1813329	2235448	4130992	2812039	1934543	3988428	3014536	2438060	2636709	1099839	2312055	1359850	2234655	2759860	1463182	2363631	1532717
1385	butyrate/isobutyrate (4:0)	Lipid	Short Chain Fatty Acid	LC/MS Neg	1143	1062	87.0452	109-92-6	264	C00246	HMDB00039		34883		84957				76625	161927	95176		124447	113677	120164			115214	147465	186883	114234	196562	167365	187161	157717		88953	125519	49210		156902		101663	206178	80131		135390	104386
1387	caproate (6:0)	Lipid	Medium Chain Fatty Acid	LC/MS Neg	926	2713.7	115.076	142-62-1	8892	C01585	HMDB00535	463206	264348	174645	418371	361818	188458	269331	1240943	170384	543834	178565	829194	420256	570623		439443	682212	473836	634618	676305	721081	558148	470200	1381953		293480	321466	100895	284347	903641	131936	496646	425748	402373	372501	341329	370945	564553
1543	glutarate (C5-DC)	Lipid	Fatty Acid, Dicarboxylate	LC/MS Polar	339	2900	131.035	110-94-1	743	C00489	HMDB00661	198074	203909	90801	187843		162730	125126	198854	271916	320895	127824	359255	97327	190576	387770	256244	224157	130548	223794	145395	249002	216230	238676	406796	242441	77489	332058	334813	307670	146499	178167	493778	179463		545617		202966
1547	2-hydroxyglutarate	Lipid	Fatty Acid, Dicarboxylate	LC/MS Polar	100002070	3352.8	147.03	40951-21-1	43	C02630	HMDB0059655	1514593	695508	696682	3334339	2.01058e+06	387831	20424792	50207600	74776896	49487624	21458892	8669497	1516591	1419580	772504	7208838	1747437	18709242	56477720	37185972	54255044	60946680	66058208	36762440	1143491	1211299	2485235	888139	974335	2440174	990896	1462161	3023652	1525475	1538814	1281113	3350810	1226066
1555	maleate	Lipid	Fatty Acid, Dicarboxylate	LC/MS Polar	100000707	2640	115.004	110-16-7	444266	C01384	HMDB00176	455818	493449	457069	426415	477438	478558	650850	688597	497768	605663	436871	1048040	950121	1019908	1168718	1099950	1177109	1071634	1001365	1170198	1244322	1072375	562813	1156093	911280	657034	977466	900711	759743	928817	750862	990964	689423	690692	873669	830312	461610	439434
1563	azelate (C9-DC)	Lipid	Fatty Acid, Dicarboxylate	LC/MS Polar	2029	2520	187.098	123-99-9	2266	C08261	HMDB00784	472276	221036	222298	286416	218202	346674	224938	241171	180374	422189	152646	317759	342881	194006	585627	278294	246960	157333	219419	367408	475020	221785	159555	298420	405480	334558	944964	722858	435376	319819	396493	617617	188910	163143	563634	450964	433378	280177
1565	sebacate (C10-DC)	Lipid	Fatty Acid, Dicarboxylate	LC/MS Neg	100001211	1788	201.113	111-20-6	5192	C08277	HMDB00792	54847		8459186	9191117		43212	9494288		8172500	14203475		73748	50770	85436	188830	283713	152898	37934	77290		181331		34479	255411	1044789		247062	196527	260398		446165	2409387	210641		532243	255799	197671
1655	propionylcarnitine (C3)	Lipid	Fatty Acid Metabolism (also BCAA Metabolism)	LC/MS Pos Early	100001162	2590	218.139	17298-37-2	107738	C03017	HMDB00824	178862	193069	86353	561898	396752		661596	1118681	624518	1119248	404794	1203187	598629	1.40648e+06	314548	675265	960998	1190196	2585683	824740	2165044	1121800	1699490	991689	181023	581507	1809929	455316	193623	255548	251275	1522200	637542	384576	1.55541e+06	1252073	1304652	1102522
1658	methylmalonate (MMA)	Lipid	Fatty Acid Metabolism (also BCAA Metabolism)	LC/MS Polar	418	3078.4	117.019	516-05-2	487	C02170	HMDB00202	841648	955736	756169	1116930	1216207	777271	844917	370590	472636	688661	604766	1603768	937070	1988776	323810	909963	1140988	1121262	1477989	732847	656216	1954823	975865	1387856	667692	1591494	2919979	620357	764912	1574420	548486	2122710	1035348	958793	2202027	1.93364e+06	1283900	1640035
1698	acetylcarnitine (C2)	Lipid	Fatty Acid Metabolism (Acyl Carnitine, Short Chain)	LC/MS Pos Early	100000802	2282	204.123	5080-50-2	1	C02571	HMDB00201	4463522	4980548	3364331	7332991	9950534	3587364	10234780	24879592	20426112	17592238	14119766	17162860	16604992	20759776	7546526	15974585	22069976	29618262	40810144	28430650	20241120	12451799	29110520	14300058	8453093	11071726	25012342	16899308	6232804	9618179	3533362	12391679	16989192	9955644	22086784	14277726	33540780	18167940
1762	(S)-3-hydroxybutyrylcarnitine	Lipid	Fatty Acid Metabolism (Acyl Carnitine, Hydroxy)	LC/MS Pos Early	100009271	2340	248.149					62125	91759	52216	56065	62348			65165	84332	61994	64911	110140	151743	130759	41869	89174	125206	183798	145287	19073	102354	111738		52226	97354	108734	194016	60670		29449		82383	116715	82351	155212	98949	177941	115529
1770	deoxycarnitine	Lipid	Carnitine Metabolism	LC/MS Pos Early	100001662	2052	146.118	6249-56-5	134	C01181	HMDB01161	393203	472165	195715	470678	541586	321148	1220255	1502345	974100	1536187	1198417	1673767	1537798	1682551	340196	743584	1192140	1979036	2.90053e+06	1755648	2052970	1229022	1853651	1199253	421536	909687	1494602	1075852	731307	1487139	441856	1564355	1521832	1441641	1777492	1231659	1337677	1223887
1771	carnitine	Lipid	Carnitine Metabolism	LC/MS Pos Early	100000007	1978	162.113	461-05-2	10917	C00318	HMDB00062	5769480	6628480	3469772	11688379	7446556	5131971	18825930	33803816	16176678	32414828	15927760	34512888	21217668	28996814	8272897	16130294	22429456	38079400	61561144	36013828	32889076	28806496	57169156	27219050	6795821	12624735	24676632	14714532	9086335	15872635	8460569	17915064	16419326	12240665	22065496	17643396	17089984	16699617
1777	3-hydroxybutyrate (BHBA)	Lipid	Ketone Bodies	LC/MS Polar	254	1480	103.04	625-72-9	441	C01089	HMDB00357	887581	652951	434713	976707	1758242	189851	1030997	3194728	3110778	1746256	2549899	1497875	1655832	884650	544774	1.90789e+06	1.765e+06	1496300	3.69015e+06	3.69549e+06	2555468	1136518	2575346	1.82192e+06	1923051	1399667	2228513	2421536	1.70612e+06	2174617	374561	466900	1531441	1175804	688609	1638990	6375511	1984046
1867	2S,3R-dihydroxybutyrate	Lipid	Fatty Acid, Dihydroxy	LC/MS Polar	100002284	1660	119.035	5057-93-2	10964471		HMDB02453	82366			289380	235145	149664		153004		64843	183900	370534		355050			444661		249497				601636	711667						398373	175401	123998		114076	211481		153672	171084
1868	2R,3R-dihydroxybutyrate	Lipid	Fatty Acid, Dihydroxy	LC/MS Polar	100002367	1543	119.035	759-06-8	13120901		HMDB00498	416542	478585	404944	578250	623908	368510	707942	383658	270398	358112	356819	934974	762737	1104921	330089	410173	677485	577107	714231	432926	323983	684038	772591	731630	536777	572942	1194933	476566	563595	1264283	489629	671488	416455	448177	310373	516005	761199	773256
1871	3,4-dihydroxybutyrate	Lipid	Fatty Acid, Dihydroxy	LC/MS Polar	100001730	2204	119.035	51267-44-8				242801	260099	139688	249959	267474		207511	256047	261721	501319	139967	477758	371301	541162	164659	225664	418048	287439	389741	490711	522024	340572	596341	432970	178154	249667	350415	221709	292171	517486	165824	276202	382296	174325	474601	262117	360955	306633
2021	myo-inositol	Lipid	Inositol Metabolism	LC/MS Polar	363	3506.3	225.062	87-89-8	892	C00137	HMDB00211	5194737	8421444	11127717	7403646	6294995	6260115	12144136	5073376	5867111	4687718	7793484	13720447	11303927	22572604	2575572	9301711	18131252	5494203	5996001	6848867	2454462	8874274	6486615	5827097	2236133	16268396	13651750	7981913	8.31109e+06	14927184	4786544	18238832	13294690	15228810	12940411	10655127	6375413	21511670
2022	chiro-inositol	Lipid	Inositol Metabolism	LC/MS Polar	100001859	3191.2	225.062	643-12-9		C19891	HMDB34220	98870			166566	82734		194104	269153	217920	344351		288731	231849	251367		129824	222991	235994	389355	273056	550899	213808	454513	258208			337513	190328	181650	201054		219445	205463	92926	188175	186148	222270	244572
2050	choline	Lipid	Phospholipid Metabolism	LC/MS Pos Early	1256	1961	104.107	67-48-1	305	C00114	HMDB00097	11014760	18847316	16065984	15394065	12133189	10749300	16991892	16134441	26288410	25957994	15912584	30976362	39725072	22102106	14361712	17198920	40664248	18865920	32395172	13185349	9927594	16198456	14943712	8693881	8294188	20899764	32749876	19976944	12418189	20086700	7262553	24888956	25840996	24826924	49624832	22099884	20545762	22770580
2051	phosphocholine	Lipid	Phospholipid Metabolism	LC/MS Pos Early	267	700	184.073	72556-74-2	1014	C00588	HMDB01565	5700418	8761180	17148536	10019991	4700633	7.95476e+06	22514140	32341250	33677656	25523980	22716640	10261447	17660342	15169828	8670940	10244727	16357848	20137338	18809218	10696888	7661283	11668451	18100016	11766889	2541194	11128161	13037934	6576600	5.51416e+06	6851231	3526463	18323456	19926234	22209130	29184556	9929188	7996559	10456111
2054	glycerophosphorylcholine (GPC)	Lipid	Phospholipid Metabolism	LC/MS Pos Early	100000269	672	258.11	28319-77-9	71920	C00670	HMDB00086	4674226	4805797	4407258	2525789	2667883	4464682	6582521	35734680	20212540	12446911	24172286	5088564	18184040	14921433	11515150	9051494	11807010	19213106	17834312	9559114	6543009	8851092	19823708	6326292	3147060	6932523	9644887	4069939	7013220	7.68012e+06	2993616	14329166	22270120	16374811	26260212	6059964	5823130	10633636
2056	phosphoethanolamine (PE)	Lipid	Phospholipid Metabolism	LC/MS Pos Early	1026	700	142.026	1071-23-4	1015	C00346	HMDB00224	2178706	2574639	5682269	2596031	2064549	3559959	3889444	3750813	4599722	2626919	5911766	3063032	4198888	5317834	1850083	2711380	4517407	4.12727e+06	2448497	2264428	1213832	2779136	2186253	2408434	1161367	5863170	2.85628e+06	2647185	2990982	3036008	2051750	6310174	7908932	6489522	9493522	5238900	3581573	5421857
2058	glycerophosphoethanolamine	Lipid	Phospholipid Metabolism	LC/MS Polar	100001620	3075	214.049	33049-08-0	123874	C01233	HMDB00114	105910	146566	151636	108626	56654	93508	239742	412004	456105	375901	374520	124746	395122	325465	135009	158943	369758	317449	334192	163535	159764	228251	318427	156795	59640	214779	147890	89515	220993	224508	36628	334191	581997	580028	487734	128515	212491	328070
2061	trimethylamine N-oxide	Lipid	Phospholipid Metabolism	LC/MS Pos Early	100003397	2100	76.0757	1184-78-7	1145	C01104	HMDB00925	536633	1.9318e+06	886243	1106870	2083546	215103	867424	1600992	3269904	594777	1370570	2282541	4558289	4804411	494412	1456934	1737448	668179	4333327	5352816	1898186	2928362	1379279	763014	641342	653914	2664900	2176032	933707	1.77087e+06	248741	703835	1597558	458535	532745	984890	900839	870879
2622	glycerol	Lipid	Glycerolipid Metabolism	LC/MS Neg	1254	758	91.0401	56-81-5	753	C00116	HMDB00131	130569	126771	83889		120041	111368	95365	378912	135047	359146	229478	363612	310710	335696	356224	867293	300763	312222	992842	365003	762109	265950	677748	624584	223727	318718	537514	1120452	717606	343961	245927	317012	292675	302413	1419192	176359	282078	176630
2623	glycerol 3-phosphate	Lipid	Glycerolipid Metabolism	LC/MS Pos Early	100000258	580	173.021	29849-82-9	754	C00093	HMDB00126	221968	283661	427508	535333	312423	276724	532655	578510	695102	928686	484387	700173	475227	553934	286764	419409	451224	612332	626883	407532	417645	627690	444919	730039	230837	382492	577146	424045	191062	379888	211076	740383	622932	408891	1088657	715115	601122	454819
2628	glycerophosphoglycerol	Lipid	Glycerolipid Metabolism	LC/MS Polar	100001619	2430	245.043		439964	C03274		45749	58556	81859	69307	29711		121245		111221	127904	39719	62541	164388	134574		65702	183686	148098	86304	42203	34739	60043	53717	46595	37367	104983	97177	48078	69408	131976	42889	94551	217623	139396	108627	62681	137063	104333
2945	3-hydroxy-3-methylglutarate	Lipid	Mevalonate Metabolism	LC/MS Polar	112	2850	161.046	503-49-1	1662	C03761	HMDB00355	601561	699531	443980	1047374	825392	245715	1348190	1256749	2111052	2174935	783021	1061011	1179405	870687	430002	652557	934877	2320378	3251412	2314011	2527114	2679174	3521802	2665512	814520	800445	1601224	730067	665242	2615434	531872	1223254	1525061	955029	1216411	804890	1280244	887412
3857	inosine	Nucleotide	Purine Metabolism, (Hypo)Xanthine/Inosine containing	LC/MS Neg	361	1602.1	267.074	58-63-9	6021	C00294	HMDB00195	45212	150471	116599			198841	288561	84013	100461	774061	137037	101946	123121	212516	113711	67017	72157	318686			32417		27108	28978	31119	298921	86708	37586	111047	39562		125245	1011012	716509	474925	102324		22606
3858	hypoxanthine	Nucleotide	Purine Metabolism, (Hypo)Xanthine/Inosine containing	LC/MS Neg	171	1291.2	135.031	68-94-0	790	C00262	HMDB00157	72103	158506	191499			161559	76359	71986	116731	102634	187587	70764	53491	64772	86344			130080		15117		62851	49369			237928	48735	36696	53116	46423		158259	465837	432958	419256	62051
3859	xanthine	Nucleotide	Purine Metabolism, (Hypo)Xanthine/Inosine containing	LC/MS Pos Early	1004	1032	153.041	69-89-6	1188	C00385	HMDB00292	1241885	3799775	4489074	521235	961113	2347524	2970565	1090787	11814945	2017809	3.21347e+06	1117058	1018033	891967	1703484	56103	497553	1934226	352013	929809	235800	1394189	1497007	309530	318797	3060872	1474387	1021600	1429566	1838272	320610	2378108	3724638	4473304	5339214	926376	733451	667764
3861	xanthosine	Nucleotide	Purine Metabolism, (Hypo)Xanthine/Inosine containing	LC/MS Neg	100000299	1075	283.068	146-80-5	64959	C01762	HMDB00299		21330	14501						39190					11543
3867	urate	Nucleotide	Purine Metabolism, (Hypo)Xanthine/Inosine containing	LC/MS Neg	1134	757.1	167.021	69-93-2;120K5305	1175	C00366	HMDB00289	1114652	1156789	1092227	2545276	1636742	1114045	2983356	1280676	1176833	1190790	854953	5015550	3585598	5573964	950779	1126065	3.96489e+06	1844696	5728718	1527570	960743	3788115	1831516	1622906	1211093	4016154	4605144	2119799	1776306	2548391	1475645	3180982	2.08575e+06	2054796	3164389	4415720	4.07829e+06	4855990
3869	allantoin	Nucleotide	Purine Metabolism, (Hypo)Xanthine/Inosine containing	LC/MS Polar	1002	1672	157.037	97-59-6	204	C02350	HMDB00462	2872598	3.91839e+06	2114113	5586805	3476383	2773440	6622091	5704722	3787711	7091729	3174493	6.75654e+06	6192550	8832635	1738033	4003708	7109413	6.24599e+06	9996343	7957435	8999800	7515543	12089687	6.39413e+06	6624660	7176034	11813372	5630693	3928929	6.89105e+06	2622819	5493287	5526287	2853282	3769340	6376834	9613473	6312063
3875	AMP	Nucleotide	Purine Metabolism, Adenine containing	LC/MS Pos Early	209	1013	348.07	149022-20-8	6083	C00020	HMDB00045	92211	126224	290862	148468	101808	104347	202369	1169114	269603	639075	556090	1033526	1218216	996962	406410	233851	757919	1850747	254795	149759	147461	85038	135431	74710	541418	1088293	1320931	334607	346906	270611	155375	2203269	6058918	2230584	5972635	1135266	1005389	1399566
3882	adenosine	Nucleotide	Purine Metabolism, Adenine containing	LC/MS Pos Early	798	2169	268.104	58-61-7	60961	C00212	HMDB00050	577140	1336430	490900	618778	308152	2517526	3458675	1280782	1085664	4411658	1488687	1752003	1.65617e+06	3.53524e+06	2643821	1826447	3.26811e+06	3.97896e+06	577638	429323	1817795	517747	526051	978451	415111	4.05334e+06	1024277	769489	1951407	1338120	464782	1574365	12023033	2469300	2347677	1206746	721072	683668
3889	1-methyladenosine	Nucleotide	Purine Metabolism, Adenine containing	LC/MS Pos Early	1242	2120	282.12	15763-06-1	27476	C02494	HMDB03331	68241	207867	184738	88637	96511	121108	457602	143765	178094	289405	547723	199727	215957	369364			154168	385084	356673	305293	233328	428160	480240	215124	52353	181369	247415	133334	199602	303990		273654	163798	151337		202160	57674	286130
3913	5'- GMP	Nucleotide	Purine Metabolism, Guanine containing	LC/MS Pos Early	347	800	364.065	5550-12-09	6804	C00144	HMDB01397			188571	59965			316807	93316	141323	297909	229619	146770	233283	122612	27462		242232	100086		42671			51227	29611	145725	161417	207886	113027	54268			129772	244645	198378	436603	104809	113703	189338
3918	guanosine	Nucleotide	Purine Metabolism, Guanine containing	LC/MS Pos Early	1099	1728	284.099	118-00-3	6802	C00387	HMDB00133	128104	308935	361119	319242		489333	5772847	446117	2064593	11916713	667349	585789	473307	558627	731998	483477	1152237	737731	85477	100661	1154892	53751	281064	916585	191082	601598	279794	239886	474938	182406	65239	274754	2127336	825086	473294	188350	44998	102134
3922	7-methylguanine	Nucleotide	Purine Metabolism, Guanine containing	LC/MS Pos Early	100001456	2175	166.072	578-76-7	11361	C02242	HMDB00897	86921	113620	125850	149251	154152	111167	592040	265329	393634	305873	374474	326417	159639	215478			136953	262209	632658	414936	283494	583872	547505	315334	43413	101731	235395		173915	411305	49802	191391	44896	105356	111738	100921	163518	178067
3942	orotate	Nucleotide	Pyrimidine Metabolism, Orotate containing	LC/MS Polar	445	1638.1	155.01	50887-69-9	967	C00295	HMDB00226	1850182	2.87694e+06	1462835	2720839	2088367	1456817	2.9009e+06	1184091	1412653	4009612	1113108	4429669	4449739	4417082	716841	2821773	2606577	4501704	2672855	2853379	1313568	3072481	2560289	3338368	2238696	2653990	5414654	3293869	2.81764e+06	7560485	1726826	4713260	1741890	1338069	1580787	1953516	3802048	2706386
3944	orotidine	Nucleotide	Pyrimidine Metabolism, Orotate containing	LC/MS Polar	100001416	2250	287.052	314-50-1	92751		HMDB00788	134648	182431	96738	181299	231118	121504	173331	42756	45281	44125	88728	230516	228741	291452	61366	103898	169075	203507	117686	79510		190257	158713	134623	95827	177272	267897	107309	181605	391396	82668	254291	171344	165959	149417	140010	223866	225477
3954	uridine	Nucleotide	Pyrimidine Metabolism, Uracil containing	LC/MS Neg	535	1457.6	243.062	58-96-8	6029	C00299	HMDB00296	41766	100939	46456			72369	355569	154052	188956	765956	216577	134489	160285	190416	75007	56407	116929	163107	45832	43354	122732	62929	168357	61316	35265	128042	86902	66203	126837	85168		123831	403425	269241	197848	62801	27963	55733
3955	uracil	Nucleotide	Pyrimidine Metabolism, Uracil containing	LC/MS Polar	825	1089.7	111.02	66-22-8	1174	C00106	HMDB00300	268754	551527	236066		435573	431968	1273491	583552	1726678	585210	492745	684148	594100	799136	207499		430547	775544	2268781	620248	365096	1126376	639239	463600	445687	1382074	1.53705e+06	583750	450149	693497	364431	913768	1117639	1009931	1153883	1205535	1255024	1001637
3956	pseudouridine	Nucleotide	Pyrimidine Metabolism, Uracil containing	LC/MS Pos Early	821	800	245.077	1445-07-4	15047	C02067	HMDB00767	438916	677669	594047	471904	709830	548620	1552698	1097603	785508	1171066	1185089	1.03655e+06	1.02398e+06	1617460	214469	400007	1138427	1170149	1514107	655763	1050317	561011	1705273	673941	702105	1130030	1358851	841071	718268	664239	320823	1179441	979317	784632	691522	1050302	1110759	1233020
3957	5,6-dihydrouridine	Nucleotide	Pyrimidine Metabolism, Uracil containing	LC/MS Neg	100001425	1119	245.078	5627-05-04	94312			27333	29257	34291	30293	39000		88642	56116	34419	55788	76015	67293	65907	117441		16382	74712	61414	82572	35671	41944	31799	123710	34112	23748	73215	67409	35593	39431			83274	64452	40382		41710	62742	85862
3970	2'-deoxyuridine	Nucleotide	Pyrimidine Metabolism, Uracil containing	LC/MS Neg	536	1586	227.067	951-78-0	13712	C00526	HMDB00012		21595					21514	71934		31188	36334	94508	71595	87130		20768	69371	56998	44668	29100	80960	18291	105330	46141		42119	61262	47781	67462	58769		74228	59450	48980	25851	35060	36390	77302
3973	3-ureidopropionate	Nucleotide	Pyrimidine Metabolism, Uracil containing	LC/MS Pos Early	1053	875	133.061	462-88-4	111	C02642	HMDB00026	904711	1.70759e+06	959152	3.11359e+06	1762878	1480505	3535079	4292986	3345680	3710443	1729369	3922478	2704176	4885488	1079635	2255393	2695435	2.7964e+06	12713166	5645862	6449746	2477807	6668806	3253949	3078157	2320294	7399029	2815884	1556770	2619354	770252	2691551	2099431	944870	1749358	4205477	4447190	2162394
3981	CMP	Nucleotide	Pyrimidine Metabolism, Cytidine containing	LC/MS Pos Early	282	835	324.059	63-37-6	6131	C00055	HMDB00095			51069				118628	108705	138603	317408	76388	57921	82396	48798			64383	120888	34993		28466		34009	28537	12550.9	68049	56481	3950.9				139709	309469	222913	340832	65647	67349	76221
3983	cytidine 2' or 3'-monophosphate (2' or 3'-CMP)	Nucleotide	Pyrimidine Metabolism, Cytidine containing	LC/MS Pos Early	100019915	847	324.059							170720				283800	61493	105094	273160	148139	503874	270807	152785			264936	64225	34124	35474	48074		95080	43454	311300	123978	265383	161104					37011	37841	62533	45607	93691	152569
3985	cytidine	Nucleotide	Pyrimidine Metabolism, Cytidine containing	LC/MS Pos Early	827	2124	244.093	65-46-3	6175	C00475	HMDB00089	74326	328308	73807			183392	1662795	477937	912720	2753263	980803	411003	965965	839298	304417	127288	1188241	533098	770391	122326	308691	260339	496732	203616	341047	705131	826162	357656	493649	288800	108296	596767	1301037	1.02866e+06	921999	338529	384565	549384
3995	2'-deoxycytidine	Nucleotide	Pyrimidine Metabolism, Cytidine containing	LC/MS Pos Early	100000125	2193	228.098	951-77-9	13711	C00881	HMDB00014	92500	436175				207959	833299	1916683	155112	796427	541364	2066952	3.5441e+06	5626213	413769	592800	6063639	1826463	10748333	1296455	3257040	3.22565e+06	1293278	1.85577e+06	1120274	1605365	2488669	1369770	1307850	1.73941e+06	489170	1517852	930154	637318	585285	1.80417e+06	9698886	8119211
3996	2'-O-methylcytidine	Nucleotide	Pyrimidine Metabolism, Cytidine containing	LC/MS Pos Early	100010895	2411	258.108	2140-72-9	150971									258506	165289	276630	138840	122313						37557	97707	404034	80962	259162	120078	284359
4006	thymidine	Nucleotide	Pyrimidine Metabolism, Thymine containing	LC/MS Neg	872	1963.7	241.083	50-89-5	5789	C00214	HMDB00273	36026	79874			24697	50144	257774	389519	63538	283773	218813	315375	351260	611194	47656	60984	623322	311894	1002670	237586	451485	385092	418393	351511	127465	174673	280274	192539	174369	184207	62878	179067	104942	90147	76272	205623	829983	868429
4009	thymine	Nucleotide	Pyrimidine Metabolism, Thymine containing	LC/MS Neg	882	1654	125.036	65-71-4	1135	C00178	HMDB00262	41124		94522	282370	118705		336786	57277	190311	166637	24395	237434	69705	308605	109129	137884	148304	86904	733866	123084	87842	200335	51832	93746		94400	333844	108701		39821		142195			113147	290264	629811	209507
4030	nicotinate	Cofactors and Vitamins	Nicotinate and Nicotinamide Metabolism	LC/MS Pos Early	567	1673	124.039	59-67-6	938	C00253	HMDB01488	410531	509317	7285584	3215345	1300004	488829	6534172		5789637	5403298	184295	3641262	1471339	2262730	1323221	3828906	2069149	744293	2844756	662915	504784	1472313	1.08069e+06	1677664	763612	1089476	1468484	547817		153332	500017	647135		510124	1135997	2062670	1638472	626014
4033	nicotinamide	Cofactors and Vitamins	Nicotinate and Nicotinamide Metabolism	LC/MS Pos Early	432	1942	123.055	98-92-0	936	C00153	HMDB01406	675157	1585854			745824	930763	314824	1168321		395709	2685753	923381	1159212	1155195	610890	459526	783552	1527763	1165150	1113830	391685	860411	693498	645060	412147	1529910	1584124	1109760	1828481	2669966		1407956	2798846	1936355	3685949	1224919	1164094	1304363
4045	1-methylnicotinamide	Cofactors and Vitamins	Nicotinate and Nicotinamide Metabolism	LC/MS Pos Early	55	1940	137.071	1005-24-9	457	C02918	HMDB00699		89895		103729			234694	327260	190673	435105	366726	415069		175572			105299	444459	869250	200997	416789	340187	515476	341160	283792	191238	801175	277578	160694	361086		223310	333279	71822	453491	439710	334791	193380
4050	trigonelline (N'-methylnicotinate)	Cofactors and Vitamins	Nicotinate and Nicotinamide Metabolism	LC/MS Pos Early	100001092	1388	138.055	535-83-1	5570	C01004	HMDB00875	1705218	1580094	870250	5027366	2337242	890312	5555837	7.98569e+06	5560206	9201012	3990729	7.86355e+06	5580478	7446441	1851440	3092976	3792112	8473278	12254436	5984891	13554303	4918658	12797358	7109984	2465654	1.8411e+06	6933350	4462202	2327907	3170643	2136674	3549198	2949398	1.8255e+06	3576070	3753612	3220333	3352415
4052	N1-Methyl-2-pyridone-5-carboxamide	Cofactors and Vitamins	Nicotinate and Nicotinamide Metabolism	LC/MS Pos Early	100001468	1250	153.066	701-44-0	69698	C05842	HMDB04193		654362	180797	647070	332257	340252	929821	774091	586077	1346889	1048168	522428	473008	925295		227123	551513	714257	1139817	473435	305739	306056	2410816	331993	700945	1119557	1400708	580968	722975	3.04035e+06		798345	880941	914770	531472	1176342	979237
4062	pantothenate (Vitamin B5)	Cofactors and Vitamins	Pantothenate and CoA Metabolism	LC/MS Pos Early	1024	1667	220.118	137-08-6	6613	C00864	HMDB00210	5197672	4869984	4105340	13940360	7.57601e+06	2366958	5779247	6269765	10117558	5431350	4003655	14118037	8446530	8781548	2187097	5317017	5302713	4292190	10283422	13224228	4230647	10177622	11756864	6.41637e+06	2740199	4154867	6813084	5014742	4450926	27084920	5371157	9865544	3787953	3.71294e+06	3.43795e+06	4574279	5711175	4611064
4077	2-O-methylascorbic acid	Cofactors and Vitamins	Ascorbate and Aldarate Metabolism	LC/MS Polar	100003258	1512	189.041	17860-87-6	99779			505391	662074	536057	597426	731786	528975	547262	259098	201851	297643	558380	948898	738725	817739	111900	396730	586720	280016	391767	397575	212862	612148	584773	476819	232299	726634	623442	497667	779818	1.58593e+06	459482	934242	803728	827883	429426	595631	587593	956502
4078	threonate	Cofactors and Vitamins	Ascorbate and Aldarate Metabolism	LC/MS Polar	100001022	2384	135.03	70753-61-6	151152	C01620	HMDB00943	23775716	26863940	21067450	40494032	25423378	8878492	17538764	11784125	15919544	18658116	19648264	55755532	56165168	44438396	5501099	26443010	43387624	10729453	26314602	32335586	15332174	27344104	31680536	25958278	10193601	29839442	32016074	16385430	31510690	93597872	20467764	46607856	41264092	36940640	20049758	21220956	41208824	36014180
4082	gulonate*	Cofactors and Vitamins	Ascorbate and Aldarate Metabolism	LC/MS Polar	100001586	2750	195.051	20246-53-1	152304	C00257	HMDB03290	498179	557003	227060	820051	607938	488523	744512	684827	682153	1218079	445270	895912	1310941	1169252	259487	687133	1266023	655744	1320305	916390	1320832	1000642	1432166	909196	783889	1.01425e+06	1753705	607628	569473	1347514	466913	904160	819909	589515	639613	830794	1149968	1133173
4180	hippurate	Xenobiotics	Benzoate Metabolism	LC/MS Neg	100000014	2106.9	178.051	495-69-2	464	C01586	HMDB00714	64999	126660	69079	193597	114071	82293	251437	471152	430817	350340	201356	667959	394310	317840	107033	227929	272803	368334	644441	357387	566495	186957	545972	249879	486887	174988	922629	334459	155578	220547	81156	372113	174368	55497	527628	88305	153738	77976
4194	benzoate	Xenobiotics	Benzoate Metabolism	LC/MS Neg	100000008	1750	121.029	65-85-0	243	C00180	HMDB01870	329438	357460	421982	691482	372882	345369	1216160	1126778	488614	634105	395541	1222896	788864	892601	87347	1611951	851077	652193	720525	590238	1480136	1067486	409267	1330228	368159	569800	761264	517494	599202	1173436	410443	554405	470306	1119431	960880	1219732	508984	356039
4214	catechol sulfate	Xenobiotics	Benzoate Metabolism	LC/MS Neg	100001605	1906	188.986	4918-96-1	3083879		HMDB59724	45921	80034		256216	99981	89089	382999	469519	298336	397045	100914	864654	420012	338754	157428	179388	293510	357004	760810	364619	915828	237772	460573	198385	162644	32792	690394	205156	164802	280954	54903	170519	192826	63705	402325	150278	344592	96660
4261	p-cresol sulfate	Xenobiotics	Benzoate Metabolism	LC/MS Neg	100001315	2890	187.007	3233-57-7	4615423		HMDB11635					16220				96835	41427	25962	110919		144667	64239	300169	22491	13919	25899	22763		21323	23313	16261	23781	40428	38454	52864	13054		12875	210373		14119	155931			19256
4435	2,3-dihydroxyisovalerate	Xenobiotics	Food Component/Plant	LC/MS Polar	100002417	1050	133.051	1756-18-9	677	C04039	HMDB12141		112934	339792	544376	222838	141179	414393	86097	315791	237023	42265	146935	150472	158659	80346	318070	126276	72622			130291		73519	81725			120403	61993		58007					45402			60849
4468	gluconate	Xenobiotics	Food Component/Plant	LC/MS Polar	338	2922	195.051	527-07-1	10690	C00257	HMDB00625	64112	210892	401564		169502	98871	236060		467291	1685980		765237	2123722	4037743	1281376	18397042	13454191		161625	146762	386352	272978	217423	304157	155780	272824	505769	234303	190394	468164		125798	441970	148718	95627	106792	660389	324559
4516	cinnamoylglycine	Xenobiotics	Food Component/Plant	LC/MS Neg	100002253	3127	204.067	16534-24-0	709625		HMDB11621												18912
4555	ergothioneine	Xenobiotics	Food Component/Plant	LC/MS Pos Early	100002154	850	230.096	58511-63-0	3032311	C05570	HMDB03045			51204	42376			88114			913406	29867	624104	424412	145280		150847	3554012	392294	3300652	149764	81488	93990	400513				1413947			41960		33921			546357	183147	873416	891388
4566	quinate	Xenobiotics	Food Component/Plant	LC/MS Polar	100000442	2432.9	191.056	77-95-2	6508	C00296	HMDB03072	273836	247052	306496	266154	184404	657178	225596	322441	933561	3.59753e+06	66220	2124361	2621435	464505	136592	243535	2495995	259648	421122	310363	353808	404039	332073	274893	452283	530897	1.60294e+06	501505	358567	269458	105190	254420	644390	139631	490115	166109	334448	800588
4592	histidine betaine (hercynine)*	Xenobiotics	Food Component/Plant	LC/MS Pos Early	100004059	2094	198.124	534-30-5	3083620						50293	92271		308511	233628	117813	551291		446600	1419917	652510	81046	235712	2208267	271427	1232876	403082	296955	168975		197845	767793	501091	402204	209798		80480		471052	53303		532213	242733	1448351	961803
4595	homostachydrine*	Xenobiotics	Food Component/Plant	LC/MS Pos Early	100001550	1750	158.118	1195-94-4	441447	C08283	HMDB33433	1755304	1738275	788817	3587115	2111198	1370790	3495035	6147581	4192148	6408719	1895432	5184087	3335519	4262559	1328132	2681963	4630842	5679335	8498894	5086272	7.86114e+06	3389086	10608618	4953716	2.00968e+06	2939153	5802066	3947729	1708418	4526067	1680719	3714652	2695172	1206423	2063659	3764937	4942693	4934629
4619	mannonate*	Xenobiotics	Food Component/Plant	LC/MS Polar	100003695	2736	195.051	642-99-9	3246006			123176	209644	125494	168893	167810	188262	211212	149621	302485	895569	139596	367062	643289	315541	66184	241967	417897	188554	207247	212720	208952	219911	313677	198573	237804	360612	457233	196552	214211	383768	114067	253213	234429	148454	177174	202181	260944	381093
4722	stachydrine	Xenobiotics	Food Component/Plant	LC/MS Pos Early	100001296	1440	144.102	4136-37-2	115244	C10172	HMDB04827	3316755	3.96071e+06	2460168	4774316	4449800	2971367	10160208	15399817	9742700	16645642	6017350	14947487	13354928	12731242	3286254	5716709	11479406	15944370	21698364	12368184	21110844	8040840	29257936	10771962	6401026	8545393	17417756	11647212	4863259	9983666	4449647	8422586	8252862	2913673	6169170	10631134	12105643	11485701
4749	methyl glucopyranoside (alpha + beta)	Xenobiotics	Food Component/Plant	LC/MS Neg	100005864	1070	193.072					163232	154641	126432	294511	221736	85788	274748	373752	237239	464338	160244	466426	218714	651440	101625	325253	340714	390643	732982	579331	635840	380770	1.02388e+06	537815	120780	264109	582724	200849	169491	302476	117448	169576	311619	156654	157433	182390	328514	303254
4859	tartronate (hydroxymalonate)	Xenobiotics	Food Component/Plant	LC/MS Neg	100000840	610	118.999	80-69-3	45	C02287	HMDB35227	133082	116120	117951	139975	153181	65025			58651	64705	124554	227280	158160	115176		93586	178149	90433	82106	143015	51511	87961	132921	137189		107393	146883	110028	131042	352568	118912	315977	328418	378524	173336	169863	173072	147545
4903	2-aminophenol sulfate	Xenobiotics	Food Component/Plant	LC/MS Neg	100004322	1677	188.002		181670		HMDB61116				20372			40830	55504	42769	28881		63237	20813	29338				40267	73808	43511	54214		51786	30358			54843	31147							24980	20115	28954	22535
5456	salicylate	Xenobiotics	Drug - Topical Agents	LC/MS Polar	501	802	137.024	69-72-7	338	C00805	HMDB01895	341757	406011	520994	693624	464033	309565	632193	489570	676757	948718	335775	492432	392595	317474	231920	344576	375748	358559	458747	310914	654502	365601	512917	362256	171318	205551	1213483	356641	423510	488911	362145	730137	393053	299622	1.83278e+06	333840	416255	418187
5539	sulfate*	Xenobiotics	Chemical	LC/MS Neg	100002528	616	96.9601	14808-79-8	1118	C00059	HMDB01448	4948237	6012644	4550006	8662377	6740319	5164493	9184515	10418867	8906395	9889856	6233179	11883435	9623938	11059748	5069586	11298723	11026551	10722250	14612826	13147461	11655091	13400378	14560202	10454085	6776982	8755347	11388041	8560106	6479581	9042820	6320694	7861158	6819870	5545673	7038509	7959825	9554468	8930872
5667	3-hydroxypyridine sulfate	Xenobiotics	Chemical	LC/MS Neg	100006098	1595.5	173.987	1955-23-3					17786		35620			59869	66087	37751	83226		111450	32022	77213		26900	39455	82493	59367	55922	155608	48114	135797	37865	41574		101722	27443		17491		39492	23573		18622	31232		22493
	X - 11612			LC/MS Neg														19459		18443
	X - 12100			LC/MS Pos Early											33038			49122	28582		48822		46558	75999	230846	52261		97115		165887	76624			35834		60137	72618	165838	64475		87118		41568					44510	73781
	X - 14056			LC/MS Pos Early								97198	107600	100295	247235	85216		211878	88834	755017	61768	95856	556343	283254	166417	34416	125487	197736	214643	306042	116952	30466	196171	237820	268857			129011		46973	178807								40497
	X - 17146			LC/MS Neg								3.77412e+06	1336240	473715	2542766	137367	1477461	422846	3007805	147011	5392796	1529704	1037631	396027	733215	731332	298345	551991	279694	414977	143791	340532	1.00572e+06	745267	405028	1.98381e+06	1106231	831122	3058680	2312049	971749	6.17433e+06	3.36355e+06	1890660	701220	1117032	3.71129e+06	1.48031e+06	313082
	X - 21342			LC/MS Neg								8069629	15820474	15360130	16537023	15903551	14602384	14602372	8666221	14788640	16412785	8809823	14542073	14933298	13629517	7.34678e+06	9611708	11222632	14420709	17955058	15554490	15839876	14841716	13344377	9285201	14167009	12994242	11294970	13232056	13174789	14549994	12086467	8418384	12454607	15403321	12492629	15025329	15508623	13987259
	X - 22162			LC/MS Pos Early								39258	78565		59744	59067		43954	102883	65117	87528	61297	111069	92477	128743	22953	48609	107822	47593	134844	197549	73582	56322	203835	81265	129724	108702	221471	67463		142836		116382	102575	45233	52399	76841	189693	118861
	X - 23593			LC/MS Pos Early								265460	342822	251406	421921	491825	232562	595534	358156	307587	512380	370419	1001880	832151	905525	125868	333005	634792	671708	900256	548366	553121	536847	820395	461415	306352	630135	1012236	577179	376155	752180	308731	685704	728899	571335	516329	571981	554435	728154
	X - 23639			LC/MS Pos Early								203750			284329			164900	304575	401896	271919	266387	293790	224429	274646		105299	283086	223782	292323	558273	424314	186022	396494	311660		109758	224747	257280	169215	237451		114384	238322	224643	93737			194880
	X - 23644			LC/MS Pos Early												65101			99561		147524				422090		91255					57202
	X - 24432			LC/MS Pos Early								513632	527285	441041	862901	989104	352630	492663	414530	342202	389670	632984	1.62209e+06	882660	1054213	122670	475274	1069849	541222	846581	1204556	350489	1053464	1.90871e+06	821139	262906	548988	1018904	617153	816998	4165697	857250	2041335	1640619	1434915	1214773	737768	1002338	808861
	X - 25109			LC/MS Pos Early								331114	602202	507805	593639	503905	395925	1281890	147376	4961589	209245	347638	855612	495980	796712	65587	392593	563418	713238	1206084	430254	71453	561192	650548	593550	94048	388711	510343	288825	261000	813187	121938	497791	436978	429421	314897	399857	245991	579922
	X - 25914			LC/MS Pos Early								34012528	31025186	32826834	25873256	30104130	30592190	21376888	18419612	32304200	26886266	28169118	18261736	23884812	20946252	26621542	22951884	31903746	26578392	17202508	17069356	28709408	18659120	9903953	17870194	34218408	31759738	24513738	26937042	24921296	18125568	23463640	21161520	31215742	31807050	36266820	30138732	31056004	30111636
	X - 25983			LC/MS Pos Early								251137	331239	538890	99371	161675	451621	575950	86009			250238	399398	216331	524693			313539	99684								481845	207421	319959	312294	157285		144074	108941	214420		329444		445691
[truncated: 23 more columns]
